# Supplementary material for: DNA methyltransferase 3a mediates developmental thermal plasticity
Source: BMC Biol. 2021 Jan 21;19:11. doi: 10.1186/s12915-020-00942-w (PMC7819298; doi:10.1186/s12915-020-00942-w)
Supplement: Supplementary file 2 — Additional file 2. Reduced representation bisulphite sequencing, differentially methylated regions data. [file 12915_2020_942_MOESM2_ESM.xlsx]

## Sheet: Explanation
Sheet names
aa-ab- 23vs28	comparison of double knock-out F2 fish between 23 and 28oC developmental temperature
aa-ab-23/28 vs NTC 23/28	comparison between double knock-out and no-template control fish at 23 or 28oC
NTC 23 vs 28	comparison between ne-template control fish at 23 and 28oC developmental temperatures
Column headings
Chr	chromosome #
Locus	genome locus
feature	Entrez ID of the nearest gene
external_gene_name	symbol of the nearest gene
feature_strand	strand of the nearest gene
distancetoFeature	distance between the methylated region and the TSS of the nearest gene
insideFeature	width of the TSS region
logFC	log2-fold change of methylation between groups being compared
logCPM	average log-count per million for the locus across all samples
LR	chisquare likelihood ratio statistic
PValue	p-value for comparisons of methylation
FDR	false discovery rate for multiple comparisons

## Sheet: aa-ab- 23vs28
Chr	Locus	feature	external_gene_name	feature_strand	distancetoFeature	insideFeature	logFC	logCPM	LR	PValue	FDR
7	2183	ENSDARG00000111902	FO704772.1	+	-3113	upstream	-1.9595	7.45093	12.071	0.000512113	1
17	1540678	ENSDARG00000074636	cep170b	+	-4225	upstream	-3.07404	7.52704	11.8451	0.000578134	1
22	8473624	ENSDARG00000112069	CABZ01046407.1	+	-15776	upstream	-3.60914	7.17383	10.5095	0.00118763	1
20	54066535	ENSDARG00000052408	mgat2	-	8601	downstream	-3.53111	7.26052	10.3881	0.00126827	1
20	54066534	ENSDARG00000052408	mgat2	-	8602	downstream	-3.48834	7.33778	9.82895	0.00171786	1
7	8350	ENSDARG00000114910	FO704772.2	+	697	downstream	-2.78624	7.97056	9.52184	0.00203041	1
4	66781749	ENSDARG00000101174	BX649556.1	+	-19116	upstream	-2.12246	7.25589	9.15197	0.00248451	1
4	66781733	ENSDARG00000101174	BX649556.1	+	-19132	upstream	-3.38471	7.29026	9.02097	0.002669	1
6	48471111	ENSDARG00000074690	ppm1j	-	2583	inside	1.91587	7.29511	8.98395	0.00272362	1
7	8363	ENSDARG00000114910	FO704772.2	+	710	downstream	-2.38176	7.97662	8.785	0.00303718	1
17	32205441	ENSDARG00000085514	CR407546.1	-	40814	downstream	2.2128	7.64586	8.38439	0.00378458	1
20	47003716	ENSDARG00000096770	CU571074.2	-	-43948	upstream	-2.72831	7.12052	7.93311	0.00485382	1
7	8360	ENSDARG00000114910	FO704772.2	+	707	downstream	-2.0608	7.97359	7.64208	0.00570222	1
18	50069094	ENSDARG00000077007	abcc8b	-	14314	inside	3.13862	7.28018	7.36968	0.00663328	1
4	55760006	ENSDARG00000115819	CT583728.24	+	1903	downstream	-3.06803	7.27544	7.13645	0.00755325	1
6	18314858	ENSDARG00000103485	card14	+	16414	inside	-2.12618	7.75856	7.08723	0.0077635	1
4	51270287	ENSDARG00000111966	CABZ01036080.1	+	-28860	upstream	-1.5629	8.03918	6.88697	0.00868264	1
7	8002	ENSDARG00000114910	FO704772.2	+	349	downstream	-1.65083	8.40452	6.87401	0.00874584	1
13	15483206	ENSDARG00000104963	BX511166.1	-	96946	downstream	-2.1002	7.39804	6.7186	0.00954127	1
4	55760148	ENSDARG00000115819	CT583728.24	+	2045	downstream	-2.18279	7.854	6.62884	0.010034	1
7	4271306	ENSDARG00000105343	klhl33	+	-7533	upstream	-1.54862	7.22557	6.61384	0.0101189	1
7	8370	ENSDARG00000114910	FO704772.2	+	717	downstream	-1.43541	7.96451	6.44434	0.0111307	1
4	77560040	ENSDARG00000081218	AL935186.2	-	770	downstream	-1.90036	7.79002	6.05578	0.0138608	1
13	15483176	ENSDARG00000104963	BX511166.1	-	96976	downstream	-1.65095	7.39801	6.04537	0.0139428	1
13	4112146	ENSDARG00000010681	tjap1	-	21995	inside	2.86227	7.09273	5.9135	0.0150253	1
7	8046	ENSDARG00000114910	FO704772.2	+	393	downstream	-1.12714	8.42021	5.89023	0.0152251	1
15	17046194	ENSDARG00000042332	plin2	+	15721	inside	-1.57234	7.21021	5.88471	0.0152729	1
7	2187	ENSDARG00000111902	FO704772.1	+	-3109	upstream	-1.27573	7.4509	5.71628	0.0168083	1
15	7290889	ENSDARG00000100227	SLC7A1	-	46648	downstream	-2.76281	7.55168	5.70161	0.0169494	1
22	8473617	ENSDARG00000112069	CABZ01046407.1	+	-15783	upstream	-2.38762	7.17383	5.69963	0.0169685	1
24	16941071	ENSDARG00000073786	cmbl	-	-23985	upstream	1.41245	7.29521	5.69538	0.0170096	1
4	54669525	ENSDARG00000105245	CR388413.5	+	-49279	upstream	-1.30809	7.44218	5.67406	0.0172176	1
1	44628980	ENSDARG00000037748	slc43a1b	-	9078	inside	2.68504	7.16339	5.42151	0.0198902	1
15	13747384	ENSDARG00000084093	BX897750.1	-	77220	downstream	-1.8723	7.24084	5.35099	0.0207105	1
7	8358	ENSDARG00000114910	FO704772.2	+	705	downstream	-1.76861	7.9706	5.34881	0.0207365	1
21	5535965	ENSDARG00000102159	ly6m6	+	4827	inside	-2.31559	7.10933	5.33755	0.0208708	1
18	31499425	ENSDARG00000114715	CU570893.1	-	-75856	upstream	2.62443	7.17904	5.26602	0.0217457	1
7	13019319	ENSDARG00000078060	syt7b	+	-20107	upstream	-2.31026	7.38419	5.07378	0.0242904	1
8	34980471	ENSDARG00000114291	BX005361.4	+	-8010	upstream	1.50698	7.41986	5.00562	0.0252652	1
8	30122313	ENSDARG00000055232	fancc	+	9689	inside	-1.53964	7.32838	4.98021	0.0256389	1
7	2180	ENSDARG00000111902	FO704772.1	+	-3116	upstream	-1.21596	7.44659	4.96191	0.0259116	1
23	37204952	ENSDARG00000059705	vwa5b1	+	19705	downstream	-1.9494	7.42008	4.95081	0.0260784	1
8	34980462	ENSDARG00000114291	BX005361.4	+	-8019	upstream	1.94937	7.42427	4.93721	0.0262844	1
5	826555	ENSDARG00000089382	zgc:158463	-	-635	upstream	-1.52283	8.22047	4.88318	0.0271196	1
9	1512621	ENSDARG00000063732	pde11a	+	7415	inside	-2.42375	7.19454	4.86767	0.0273644	1
10	12271803	ENSDARG00000113923	CR388225.1	+	-61450	upstream	-2.40385	7.29479	4.84271	0.0277632	1
2	14798034	ENSDARG00000092949	si:ch73-366i20.1	-	271	inside	1.87069	7.29977	4.8002	0.0284565	1
25	8754436	ENSDARG00000063101	man2a2	+	91967	downstream	-1.86712	7.28526	4.74293	0.0294189	1
2	12732718	ENSDARG00000097553	BX908750.1	+	-65648	upstream	1.93376	7.16333	4.69962	0.0301692	1
7	61732865	ENSDARG00000038865	acox3	+	-31175	upstream	1.2671	7.22052	4.67424	0.0306183	1
22	27887576	ENSDARG00000105175	CR547131.1	-	-177884	upstream	-1.9505	7.04161	4.51085	0.0336805	1
13	21088920	ENSDARG00000098091	BX000463.1	+	232309	downstream	-1.60009	7.64932	4.41915	0.0355378	1
4	51270277	ENSDARG00000111966	CABZ01036080.1	+	-28870	upstream	-1.341	7.99803	4.36166	0.0367564	1
4	66781718	ENSDARG00000101174	BX649556.1	+	-19147	upstream	2.40672	7.31432	4.34431	0.0371328	1
25	25288954	ENSDARG00000103976	BX544877.2	+	-21109	upstream	-1.69478	7.31892	4.29449	0.0382361	1
14	13270412	ENSDARG00000100707	si:dkey-48g21.7	+	-83289	upstream	1.81935	7.29484	4.26764	0.0388448	1
9	20062434	ENSDARG00000093861	BX957345.1	-	-97662	upstream	-1.73589	7.17395	4.26422	0.0389232	1
25	12546543	ENSDARG00000103098	si:ch211-280a23.2	-	-30802	upstream	-1.46023	7.32865	4.23722	0.0395468	1
22	26009948	ENSDARG00000110069	pdgfaa	-	-4054	upstream	-2.34603	7.41122	4.22294	0.0398811	1
21	25318784	ENSDARG00000105820	or132-1	+	-4547	upstream	-1.8409	7.16848	4.1879	0.0407135	1
7	4259706	ENSDARG00000105343	klhl33	+	-19133	upstream	-2.33691	7.20508	4.17798	0.0409526	1
8	39537720	ENSDARG00000075565	lzts1	+	25788	inside	-2.18933	7.21027	4.17393	0.0410504	1
4	55754864	ENSDARG00000115819	CT583728.24	+	-3239	upstream	2.28695	7.77262	4.12887	0.0421574	1
4	77558469	ENSDARG00000115988	AL935186.11	-	-1190	upstream	-2.33343	7.7967	4.12784	0.0421831	1
20	47003725	ENSDARG00000096770	CU571074.2	-	-43957	upstream	-2.07488	7.12052	4.12442	0.0422686	1
24	12011712	ENSDARG00000103898	CT737210.1	+	-46290	upstream	-1.43887	7.37978	4.11533	0.0424963	1
10	12271784	ENSDARG00000113923	CR388225.1	+	-61469	upstream	-1.96579	7.29479	4.10425	0.0427754	1
13	28897553	ENSDARG00000098392	ly6pge	+	-6406	upstream	-2.14349	7.33308	4.05921	0.043931	1
7	1607	ENSDARG00000111902	FO704772.1	+	-3689	upstream	2.24259	8.48999	4.05847	0.0439503	1
7	1597	ENSDARG00000111902	FO704772.1	+	-3699	upstream	-0.807286	8.41395	4.01568	0.0450791	1
10	6666584	ENSDARG00000095953	si:ch211-57m13.6	+	1673	inside	-1.44515	7.5836	4.00398	0.0453928	1
1	29354713	ENSDARG00000096643	BX908780.4	-	-27765	upstream	-1.66964	7.41126	3.99421	0.0456569	1
16	25930426	ENSDARG00000014975	irge1	-	47637	downstream	-2.26754	7.33781	3.96803	0.046372	1
2	43170241	ENSDARG00000074118	ftr12	-	-18883	upstream	-1.79143	7.23565	3.95293	0.0467897	1
2	43170267	ENSDARG00000074118	ftr12	-	-18909	upstream	-1.79042	7.23565	3.9485	0.046913	1
4	57074817	ENSDARG00000100229	si:ch211-238e22.5	+	-19091	upstream	2.2028	7.57602	3.9378	0.0472124	1
4	57074841	ENSDARG00000100229	si:ch211-238e22.5	+	-19067	upstream	1.65222	7.57202	3.93694	0.0472366	1
18	38006458	ENSDARG00000101673	CR381582.2	+	-11443	upstream	-2.18227	7.21028	3.87385	0.0490439	1
7	61732829	ENSDARG00000038865	acox3	+	-31211	upstream	-1.60922	7.21543	3.85544	0.049585	1
6	48471075	ENSDARG00000074690	ppm1j	-	2619	inside	1.16433	7.29511	3.85359	0.0496397	1
19	31120534	ENSDARG00000095601	BX465206.1	-	-36561	upstream	1.62882	7.5148	3.83085	0.0503176	1
16	15953192	ENSDARG00000100674	UBE2O	-	35128	inside	-1.95685	7.26574	3.78552	0.0516978	1
17	1540747	ENSDARG00000074636	cep170b	+	-4156	upstream	-1.51142	7.56796	3.77358	0.0520681	1
13	44914404	ENSDARG00000113496	CR786566.2	-	-42805	upstream	2.0726	7.23068	3.75865	0.0525351	1
10	42613388	ENSDARG00000011190	fgfr1b	+	23997	inside	1.27619	7.38413	3.74883	0.0528445	1
11	14359092	ENSDARG00000101341	si:ch211-262i1.6	+	15647	downstream	-1.80099	7.18421	3.73535	0.0532726	1
8	34980506	ENSDARG00000114291	BX005361.4	+	-7975	upstream	-1.59401	7.41986	3.71677	0.0538685	1
20	21998085	ENSDARG00000009689	daam1b	-	-3184	upstream	-1.84171	7.18952	3.60558	0.0575859	1
5	54286591	ENSDARG00000098786	rangrf	+	6456	inside	1.69918	7.36597	3.60108	0.0577421	1
5	18169586	ENSDARG00000013434	hira	+	122475	downstream	-1.58034	7.28041	3.59675	0.0578926	1
18	29680556	ENSDARG00000043635	cmc2	-	217813	downstream	-1.69167	7.26052	3.56561	0.0589881	1
13	15483210	ENSDARG00000104963	BX511166.1	-	96942	downstream	-1.35792	7.40251	3.55626	0.0593213	1
20	54066473	ENSDARG00000052408	mgat2	-	8663	downstream	0.880103	7.73364	3.53485	0.0600917	1
4	55760210	ENSDARG00000115819	CT583728.24	+	2107	downstream	-1.59806	7.53112	3.53183	0.0602012	1
4	32808330	ENSDARG00000088245	si:dkey-16p6.1	+	36117	downstream	-1.99393	7.25098	3.51372	0.0608625	1
3	32881374	ENSDARG00000053260	zgc:113090	-	-7733	upstream	1.33936	7.30939	3.50501	0.0611835	1
13	19270917	ENSDARG00000076815	eif3s10	+	-13019	upstream	1.26651	7.36607	3.45328	0.0631265	1
2	14712183	ENSDARG00000080774	CR388189.1	+	-1211	upstream	-0.653174	8.56604	3.41203	0.0647229	1
5	826540	ENSDARG00000089382	zgc:158463	-	-620	upstream	-1.18099	8.22047	3.40685	0.0649262	1
20	37110520	ENSDARG00000096733	BX855623.1	+	-146134	upstream	1.83776	7.52665	3.39926	0.0652257	1
7	24838688	ENSDARG00000002685	fam113	-	169	inside	-1.13579	7.18972	3.36122	0.0667487	1
25	6098298	ENSDARG00000045932	cpeb1a	-	-15789	upstream	-2.28868	7.42025	3.34919	0.0672382	1
2	14798032	ENSDARG00000092949	si:ch73-366i20.1	-	273	inside	1.49877	7.29977	3.33496	0.067822	1
7	4271226	ENSDARG00000105343	klhl33	+	-7613	upstream	-1.11898	7.22557	3.29968	0.0692933	1
18	50069096	ENSDARG00000077007	abcc8b	-	14312	inside	1.91811	7.30927	3.29821	0.0693555	1
1	44761595	ENSDARG00000051993	si:dkey-9i23.4	+	-6062	upstream	2.20256	7.07596	3.27269	0.0704421	1
22	27887586	ENSDARG00000105175	CR547131.1	-	-177894	upstream	-1.68437	7.04735	3.25943	0.071014	1
13	50947396	ENSDARG00000098611	CABZ01083953.1	+	-53663	upstream	2.2196	7.28056	3.23657	0.0720113	1
7	8403	ENSDARG00000114910	FO704772.2	+	750	downstream	-1.33264	7.9523	3.23359	0.0721424	1
8	30122332	ENSDARG00000055232	fancc	+	9708	inside	-1.1146	7.33782	3.22285	0.072617	1
17	32205447	ENSDARG00000085514	CR407546.1	-	40808	downstream	1.29473	7.64208	3.20885	0.073241	1
20	45967084	ENSDARG00000096676	AL929237.3	-	16356	inside	2.1544	7.36596	3.20851	0.0732561	1
9	1512612	ENSDARG00000063732	pde11a	+	7406	inside	-2.20198	7.19971	3.20476	0.0734245	1
7	8014	ENSDARG00000114910	FO704772.2	+	361	downstream	-1.13924	8.40678	3.20104	0.0735914	1
7	13019334	ENSDARG00000078060	syt7b	+	-20092	upstream	2.13759	7.40227	3.18493	0.0743202	1
19	15261941	ENSDARG00000070578	edn2	-	20055	downstream	-1.63915	7.17374	3.17887	0.0745964	1
7	58390277	ENSDARG00000117517	CR354540.2	+	80379	downstream	2.10582	7.69423	3.14524	0.0761489	1
20	37110493	ENSDARG00000096733	BX855623.1	+	-146161	upstream	2.10813	7.48487	3.14464	0.0761768	1
25	24124719	ENSDARG00000051836	si:dkeyp-19e1.3	+	3108	inside	-1.04105	7.41988	3.1435	0.07623	1
13	44914394	ENSDARG00000113496	CR786566.2	-	-42795	upstream	-2.1574	7.23573	3.13914	0.0764343	1
20	37110545	ENSDARG00000096733	BX855623.1	+	-146109	upstream	1.55962	7.51842	3.13542	0.0766086	1
15	33790808	ENSDARG00000099206	CR855379.1	+	-16542	upstream	-1.1796	7.27565	3.12875	0.0769228	1
8	38729936	ENSDARG00000060518	pcsk5b	-	80297	inside	-2.14577	7.30958	3.12285	0.0772017	1
9	2253600	ENSDARG00000094970	BX255915.2	+	-23717	upstream	-1.20311	7.2102	3.11476	0.077586	1
23	6597174	ENSDARG00000058818	rbm38	+	10707	inside	-1.49202	7.12566	3.11206	0.0777146	1
7	13019288	ENSDARG00000078060	syt7b	+	-20138	upstream	2.08869	7.37041	3.1102	0.0778032	1
4	77560071	ENSDARG00000081218	AL935186.2	-	739	downstream	1.83025	7.66459	3.09871	0.0783544	1
7	8075	ENSDARG00000114910	FO704772.2	+	422	downstream	-1.12193	8.3521	3.09409	0.0785769	1
4	55755425	ENSDARG00000115819	CT583728.24	+	-2678	upstream	2.06015	8.05262	3.08786	0.0788786	1
2	43170291	ENSDARG00000074118	ftr12	-	-18933	upstream	-1.61694	7.23059	3.08695	0.0789224	1
8	3013156	ENSDARG00000031222	lhx2b	+	-71964	upstream	-2.07416	7.18438	3.08181	0.0791724	1
23	44571377	ENSDARG00000087392	si:ch73-160p18.3	-	2682	inside	2.06927	7.31888	3.07971	0.0792745	1
6	48471130	ENSDARG00000074690	ppm1j	-	2564	inside	1.13576	7.29511	3.07661	0.0794261	1
4	41745513	ENSDARG00000113626	znf976	-	26802	inside	-1.27091	7.28046	3.05811	0.0803352	1
22	26010005	ENSDARG00000110069	pdgfaa	-	-4111	upstream	-1.29295	7.49376	3.05585	0.0804468	1
19	15261953	ENSDARG00000070578	edn2	-	20043	downstream	-1.81655	7.17374	3.05556	0.0804614	1
13	28897490	ENSDARG00000098392	ly6pge	+	-6469	upstream	2.04033	7.27067	3.03755	0.0813585	1
24	12011721	ENSDARG00000103898	CT737210.1	+	-46281	upstream	-2.06963	7.37978	3.01282	0.0826085	1
10	42613405	ENSDARG00000011190	fgfr1b	+	24014	inside	-2.06872	7.39322	3.01234	0.0826331	1
5	54286596	ENSDARG00000098786	rangrf	+	6461	inside	2.00871	7.36597	2.99203	0.0836753	1
16	25930437	ENSDARG00000014975	irge1	-	47626	downstream	2.00455	7.33781	2.98662	0.0839551	1
7	4259697	ENSDARG00000105343	klhl33	+	-19142	upstream	-1.79914	7.21021	2.98438	0.0840715	1
4	32808341	ENSDARG00000088245	si:dkey-16p6.1	+	36128	downstream	-1.7019	7.25098	2.98189	0.0842008	1
13	29442536	ENSDARG00000054890	rgra	-	13323	downstream	0.942246	7.46385	2.97452	0.0845852	1
16	15953127	ENSDARG00000100674	UBE2O	-	35193	inside	-2.04462	7.26574	2.97158	0.0847389	1
7	24838745	ENSDARG00000002685	fam113	-	112	inside	-2.04413	7.18972	2.96288	0.0851962	1
1	44628909	ENSDARG00000037748	slc43a1b	-	9149	inside	1.9927	7.16867	2.95821	0.0854422	1
1	44628929	ENSDARG00000037748	slc43a1b	-	9129	inside	1.99212	7.15273	2.95738	0.0854863	1
22	30495132	ENSDARG00000111856	BX649490.4	+	-1228	upstream	-1.77231	7.36582	2.95613	0.0855524	1
15	7290652	ENSDARG00000100227	SLC7A1	-	46885	downstream	-2.03115	7.40702	2.95502	0.0856112	1
4	64370656	ENSDARG00000100671	CR790382.1	+	-16124	upstream	-2.0345	7.17929	2.95099	0.0858247	1
23	41368709	ENSDARG00000107663	CABZ01056817.1	-	-22851	upstream	-1.23728	6.98879	2.94175	0.086317	1
16	16492465	ENSDARG00000098641	nbeal2	-	29548	inside	1.96514	7.4506	2.93284	0.0867946	1
13	4112142	ENSDARG00000010681	tjap1	-	21999	inside	1.4869	7.09273	2.92248	0.0873536	1
7	4271254	ENSDARG00000105343	klhl33	+	-7585	upstream	-1.02109	7.2205	2.91689	0.0876568	1
25	6098276	ENSDARG00000045932	cpeb1a	-	-15767	upstream	-1.66161	7.42025	2.91651	0.0876772	1
21	25860313	ENSDARG00000069507	mettl27	-	-58357	upstream	-1.99924	7.3564	2.9097	0.088048	1
4	48519547	ENSDARG00000095106	si:dkey-28k24.2	-	-21925	upstream	1.94901	7.39754	2.90744	0.088172	1
4	68573714	ENSDARG00000114192	BX548011.4	-	-4187	upstream	-1.98439	8.31027	2.90602	0.0882494	1
4	68573716	ENSDARG00000114192	BX548011.4	-	-4189	upstream	-1.98069	8.31027	2.90065	0.088544	1
20	4929382	ENSDARG00000092335	BX649499.1	-	-21905	upstream	-1.94834	7.29521	2.89765	0.088709	1
4	61463739	ENSDARG00000110538	AL929029.7	-	-3111	upstream	-1.00697	7.45938	2.89763	0.0887099	1
4	66781757	ENSDARG00000101174	BX649556.1	+	-19108	upstream	1.93444	7.3191	2.88258	0.0895425	1
4	66781758	ENSDARG00000101174	BX649556.1	+	-19107	upstream	1.93406	7.3191	2.88201	0.0895739	1
4	63436655	ENSDARG00000100090	si:dkey-11d20.1	+	-47916	upstream	-1.15524	7.33774	2.87966	0.089705	1
12	28089636	ENSDARG00000009624	CABZ01027646.1	+	-27729	upstream	1.3349	7.31923	2.87246	0.0901069	1
22	30568823	ENSDARG00000091718	BX649490.1	-	6115	inside	1.54746	7.4683	2.87222	0.0901204	1
21	5535947	ENSDARG00000102159	ly6m6	+	4809	inside	-1.97964	7.10933	2.869	0.0903011	1
4	33156235	ENSDARG00000095596	si:dkeyp-4f2.6	+	16373	downstream	-1.9617	7.79006	2.86695	0.0904163	1
4	77558499	ENSDARG00000115988	AL935186.11	-	-1220	upstream	1.91021	7.79328	2.86222	0.0906821	1
2	14712187	ENSDARG00000080774	CR388189.1	+	-1207	upstream	1.89595	8.57004	2.85419	0.091136	1
4	77560074	ENSDARG00000081218	AL935186.2	-	736	downstream	-1.94574	7.66459	2.84253	0.0917994	1
17	7341504	ENSDARG00000029234	stxbp5b	-	9984	inside	-1.1415	7.38877	2.83939	0.0919788	1
7	45344848	ENSDARG00000007745	uqcrfs1	+	-55868	upstream	1.93949	7.12028	2.81257	0.0935286	1
4	55760012	ENSDARG00000115819	CT583728.24	+	1909	downstream	1.87928	7.27544	2.80435	0.0940087	1
12	33578373	ENSDARG00000053474	tdrkh	-	4009	inside	-1.92473	7.34249	2.80368	0.094048	1
25	25289005	ENSDARG00000103976	BX544877.2	+	-21058	upstream	-1.92263	7.37947	2.80108	0.0942006	1
25	25289001	ENSDARG00000103976	BX544877.2	+	-21062	upstream	-1.92263	7.37947	2.80108	0.0942007	1
21	40794736	ENSDARG00000019651	zgc:162239	-	4668	inside	-1.12438	7.43352	2.79703	0.0944391	1
22	21371052	ENSDARG00000062103	ankrd24	-	21696	inside	-1.91054	7.67921	2.79368	0.0946368	1
4	32873263	ENSDARG00000109802	BX324003.2	-	15173	inside	-0.980836	7.84746	2.78614	0.095083	1
11	11825668	ENSDARG00000058663	pimr94	+	-17056	upstream	-1.89367	7.59539	2.76796	0.0961688	1
4	33158955	ENSDARG00000095596	si:dkeyp-4f2.6	+	19093	downstream	1.84615	7.53103	2.76629	0.0962692	1
17	1540789	ENSDARG00000074636	cep170b	+	-4114	upstream	-1.69515	7.41588	2.74847	0.0973476	1
4	77560063	ENSDARG00000081218	AL935186.2	-	747	downstream	1.82479	7.66459	2.74055	0.0978314	1
7	2177	ENSDARG00000111902	FO704772.1	+	-3119	upstream	1.82431	7.44224	2.73449	0.0982031	1
12	39769166	ENSDARG00000103903	LO017650.1	+	83681	inside	-1.87126	7.54361	2.73374	0.0982492	1
8	34995246	ENSDARG00000112710	BX005361.3	+	-3324	upstream	1.60843	7.64222	2.72993	0.0984836	1
22	8473600	ENSDARG00000112069	CABZ01046407.1	+	-15800	upstream	-1.87214	7.17383	2.72395	0.0988534	1
20	8746835	ENSDARG00000091901	CR388209.2	-	88259	downstream	-1.82588	7.08146	2.7226	0.0989366	1
11	20074074	ENSDARG00000086324	si:dkey-274m17.3	-	-2167	upstream	1.80165	7.35662	2.70011	0.100341	1
5	18169565	ENSDARG00000013434	hira	+	122454	downstream	-1.39421	7.28041	2.6967	0.100556	1
2	14798029	ENSDARG00000092949	si:ch73-366i20.1	-	276	inside	1.18744	7.29008	2.69331	0.10077	1
7	1670	ENSDARG00000111902	FO704772.1	+	-3626	upstream	1.77749	8.48365	2.68912	0.101036	1
7	8373	ENSDARG00000114910	FO704772.2	+	720	downstream	1.77914	7.96758	2.68424	0.101345	1
4	41745370	ENSDARG00000113626	znf976	-	26945	inside	1.77566	7.4509	2.66583	0.102524	1
4	68573696	ENSDARG00000114192	BX548011.4	-	-4169	upstream	1.76269	8.33634	2.66517	0.102567	1
9	1512635	ENSDARG00000063732	pde11a	+	7429	inside	1.81484	7.19971	2.64582	0.103822	1
7	8056	ENSDARG00000114910	FO704772.2	+	403	downstream	-1.78265	8.41575	2.63038	0.104837	1
2	21796859	ENSDARG00000075211	chd7	-	23838	inside	1.74921	7.42922	2.62871	0.104947	1
14	12850120	ENSDARG00000037498	gria3b	-	-12688	upstream	1.80314	7.05305	2.62535	0.10517	1
14	12850095	ENSDARG00000037498	gria3b	-	-12663	upstream	1.80258	7.05305	2.62461	0.105218	1
16	15348285	ENSDARG00000036987	has2	-	39174	downstream	-1.78897	7.50633	2.6242	0.105246	1
4	48512944	ENSDARG00000095106	si:dkey-28k24.2	-	-15322	upstream	-1.78497	7.5754	2.61698	0.105725	1
5	58610769	ENSDARG00000103164	zgc:194948	+	-54879	upstream	1.73381	7.19998	2.6021	0.106722	1
5	58610767	ENSDARG00000103164	zgc:194948	+	-54881	upstream	1.73381	7.19998	2.6021	0.106722	1
5	58610774	ENSDARG00000103164	zgc:194948	+	-54874	upstream	1.73381	7.19998	2.6021	0.106722	1
5	58610778	ENSDARG00000103164	zgc:194948	+	-54870	upstream	1.73381	7.19998	2.6021	0.106722	1
5	58610790	ENSDARG00000103164	zgc:194948	+	-54858	upstream	1.73381	7.19998	2.6021	0.106722	1
4	55759993	ENSDARG00000115819	CT583728.24	+	1890	downstream	-1.36765	7.27544	2.60104	0.106794	1
4	32873227	ENSDARG00000109802	BX324003.2	-	15209	inside	-1.77018	7.63056	2.59989	0.106871	1
5	66143706	ENSDARG00000052109	zgc:114041	+	11312	inside	-1.77923	7.25576	2.59846	0.106967	1
6	16841656	ENSDARG00000097141	BX664705.1	-	14931	downstream	-1.77095	7.12032	2.58371	0.107969	1
7	8040	ENSDARG00000114910	FO704772.2	+	387	downstream	-1.74079	8.40232	2.57474	0.108582	1
6	48471092	ENSDARG00000074690	ppm1j	-	2602	inside	0.966781	7.29511	2.56547	0.10922	1
4	55760172	ENSDARG00000115819	CT583728.24	+	2069	downstream	-0.816561	7.854	2.56367	0.109344	1
5	58610764	ENSDARG00000103164	zgc:194948	+	-54884	upstream	1.70263	7.1948	2.56036	0.109574	1
5	58610797	ENSDARG00000103164	zgc:194948	+	-54851	upstream	1.70261	7.1948	2.56034	0.109575	1
20	25829770	ENSDARG00000043019	exoc1	-	48837	downstream	1.68767	7.76935	2.5586	0.109695	1
20	25829768	ENSDARG00000043019	exoc1	-	48839	downstream	1.68687	7.76935	2.55753	0.10977	1
25	6098274	ENSDARG00000045932	cpeb1a	-	-15765	upstream	1.13647	7.42025	2.53485	0.111357	1
2	21796886	ENSDARG00000075211	chd7	-	23811	inside	-0.954346	7.42922	2.53195	0.111562	1
18	28938976	ENSDARG00000093015	si:ch211-174j14.2	-	-64	upstream	1.67296	7.36569	2.5279	0.111849	1
13	15483240	ENSDARG00000104963	BX511166.1	-	96912	downstream	-1.71217	7.39801	2.5152	0.112753	1
18	36394140	ENSDARG00000093973	BX950224.1	-	71326	downstream	-0.938097	7.65336	2.48647	0.114829	1
4	64188755	ENSDARG00000099414	BX914205.1	-	-7906	upstream	1.68924	7.1147	2.47239	0.115861	1
22	30495128	ENSDARG00000111856	BX649490.4	+	-1232	upstream	0.861084	7.36582	2.4701	0.116031	1
7	2213	ENSDARG00000111902	FO704772.1	+	-3083	upstream	-0.800619	7.4639	2.44565	0.117851	1
17	1540464	ENSDARG00000074636	cep170b	+	-4439	upstream	-1.65037	7.48512	2.43805	0.118424	1
4	54669510	ENSDARG00000105245	CR388413.5	+	-49294	upstream	-0.853505	7.5106	2.43452	0.11869	1
16	14487869	ENSDARG00000117529	BX005402.1	+	8318	inside	-1.65358	7.147	2.43367	0.118754	1
18	28299651	ENSDARG00000095779	CR769777.2	+	-4240	upstream	-1.64348	7.37472	2.42883	0.119122	1
4	55760206	ENSDARG00000115819	CT583728.24	+	2103	downstream	-0.88894	7.72693	2.41973	0.119815	1
25	2154167	ENSDARG00000097946	CR354430.3	-	-22706	upstream	-1.59224	7.12037	2.41346	0.120296	1
25	2154199	ENSDARG00000097946	CR354430.3	-	-22738	upstream	-1.59124	7.12037	2.41219	0.120394	1
17	1540819	ENSDARG00000074636	cep170b	+	-4084	upstream	1.26164	7.58783	2.40128	0.121236	1
16	22083518	ENSDARG00000092020	CR855277.1	-	-18998	upstream	-1.68837	7.19999	2.38715	0.122336	1
12	33578419	ENSDARG00000053474	tdrkh	-	3963	inside	-1.092	7.34249	2.35995	0.124486	1
13	28897550	ENSDARG00000098392	ly6pge	+	-6409	upstream	-1.5803	7.3425	2.34814	0.125433	1
13	28897484	ENSDARG00000098392	ly6pge	+	-6475	upstream	-1.57948	7.33311	2.34707	0.125518	1
13	28897544	ENSDARG00000098392	ly6pge	+	-6415	upstream	-1.57799	7.3425	2.34521	0.125669	1
19	46878730	ENSDARG00000100195	AL953858.1	+	54007	downstream	-0.80977	7.52256	2.34496	0.125689	1
24	16941058	ENSDARG00000073786	cmbl	-	-23972	upstream	-0.908992	7.29034	2.31213	0.128368	1
21	32541108	ENSDARG00000073704	si:dkeyp-72g9.4	-	-54024	upstream	-0.975886	8.03605	2.28993	0.130216	1
10	6048386	ENSDARG00000103025	hmgcs1	+	37816	downstream	-1.01989	7.39781	2.28532	0.130603	1
11	20074057	ENSDARG00000086324	si:dkey-274m17.3	-	-2150	upstream	-1.26622	7.35659	2.28033	0.131024	1
7	8391	ENSDARG00000114910	FO704772.2	+	738	downstream	-0.971474	7.96453	2.27973	0.131075	1
4	43885105	ENSDARG00000087518	si:dkey-261p22.1	-	-22003	upstream	-1.05483	7.25572	2.26372	0.132435	1
7	23420596	ENSDARG00000080681	dre-mir-730	+	58434	downstream	-1.38772	7.16306	2.24267	0.134249	1
13	25705398	ENSDARG00000091212	si:dkey-192p21.6	-	15509	inside	1.5013	7.26535	2.23919	0.134552	1
4	55754866	ENSDARG00000115819	CT583728.24	+	-3237	upstream	-1.22803	7.77261	2.23586	0.134841	1
4	55760047	ENSDARG00000115819	CT583728.24	+	1944	downstream	1.41227	7.26557	2.23211	0.135169	1
12	28089620	ENSDARG00000009624	CABZ01027646.1	+	-27745	upstream	1.39826	7.31447	2.22841	0.135493	1
9	20062403	ENSDARG00000093861	BX957345.1	-	-97631	upstream	-1.10739	7.17395	2.21801	0.136408	1
2	14678843	ENSDARG00000111709	CR388189.6	+	3048	downstream	1.25468	7.48961	2.20502	0.137562	1
7	4271250	ENSDARG00000105343	klhl33	+	-7589	upstream	-0.886535	7.22557	2.18166	0.139664	1
13	4112126	ENSDARG00000010681	tjap1	-	22015	inside	1.61416	7.09273	2.17011	0.140716	1
4	32808320	ENSDARG00000088245	si:dkey-16p6.1	+	36107	downstream	-1.47015	7.24097	2.16569	0.141121	1
9	2253636	ENSDARG00000094970	BX255915.2	+	-23681	upstream	-1.38404	7.15792	2.1644	0.14124	1
22	8461861	ENSDARG00000110634	CABZ01061508.1	-	-6399	upstream	-1.11071	7.31458	2.15361	0.142235	1
10	12271813	ENSDARG00000113923	CR388225.1	+	-61440	upstream	-1.29147	7.29479	2.11871	0.145509	1
22	6395153	ENSDARG00000043198	si:rp71-1i20.2	-	9757	inside	-1.22139	7.08719	2.10491	0.146827	1
12	1243842	ENSDARG00000103614	pemt	+	-42800	upstream	-1.19297	7.33296	2.09292	0.147983	1
22	6395174	ENSDARG00000043198	si:rp71-1i20.2	-	9736	inside	-1.21761	7.08719	2.09257	0.148017	1
23	35620478	ENSDARG00000036704	tmem18	-	28522	downstream	-1.06524	7.16317	2.08015	0.149226	1
4	70678012	ENSDARG00000104787	si:dkey-28k24.2	+	-34795	upstream	-1.17928	7.41571	2.07987	0.149252	1
3	53548417	ENSDARG00000052139	notch3	-	11164	inside	-0.863565	7.17889	2.07608	0.149624	1
3	32881422	ENSDARG00000053260	zgc:113090	-	-7781	upstream	-1.34415	7.2852	2.07042	0.15018	1
7	8426	ENSDARG00000114910	FO704772.2	+	773	downstream	-1.31197	7.94925	2.06743	0.150475	1
4	55760146	ENSDARG00000115819	CT583728.24	+	2043	downstream	-1.51829	7.69435	2.05932	0.151277	1
4	54669463	ENSDARG00000105245	CR388413.5	+	-49341	upstream	-0.755937	7.5106	2.05785	0.151424	1
25	12546457	ENSDARG00000103098	si:ch211-280a23.2	-	-30716	upstream	-0.922967	7.31921	2.03583	0.15363	1
7	23423408	ENSDARG00000080681	dre-mir-730	+	61246	downstream	-0.865835	7.27058	2.01141	0.15612	1
19	15261909	ENSDARG00000070578	edn2	-	20087	downstream	-1.5094	7.17374	2.0062	0.156657	1
12	33578375	ENSDARG00000053474	tdrkh	-	4007	inside	1.52205	7.33779	1.99971	0.15733	1
11	11825720	ENSDARG00000058663	pimr94	+	-17004	upstream	1.13083	7.33781	1.99712	0.157598	1
7	2229	ENSDARG00000111902	FO704772.1	+	-3067	upstream	-0.732891	7.4639	1.99077	0.15826	1
23	6597229	ENSDARG00000058818	rbm38	+	10762	inside	-1.31759	7.12566	1.96424	0.161061	1
15	11134092	ENSDARG00000097888	BX293559.1	-	-34372	upstream	-1.4775	7.28992	1.94939	0.162653	1
6	48471134	ENSDARG00000074690	ppm1j	-	2560	inside	0.938518	7.29028	1.92732	0.165052	1
23	35620488	ENSDARG00000036704	tmem18	-	28512	downstream	-1.21619	7.15785	1.92576	0.165223	1
25	6098303	ENSDARG00000045932	cpeb1a	-	-15794	upstream	-1.2105	7.42025	1.91078	0.166877	1
10	6048399	ENSDARG00000103025	hmgcs1	+	37829	downstream	-0.976139	7.39781	1.90688	0.16731	1
16	16492424	ENSDARG00000098641	nbeal2	-	29589	inside	0.790286	7.4506	1.90103	0.167963	1
6	18314861	ENSDARG00000103485	card14	+	16417	inside	0.681534	7.73378	1.89584	0.168545	1
20	54066503	ENSDARG00000052408	mgat2	-	8633	downstream	-1.26282	7.73721	1.88747	0.169488	1
4	77560064	ENSDARG00000081218	AL935186.2	-	746	downstream	1.43537	7.66459	1.88717	0.169522	1
3	32880429	ENSDARG00000053260	zgc:113090	-	-6788	upstream	-0.788399	7.34716	1.88098	0.170223	1
12	39769211	ENSDARG00000103903	LO017650.1	+	83726	inside	-0.974534	7.54361	1.86173	0.172425	1
10	6666591	ENSDARG00000095953	si:ch211-57m13.6	+	1680	inside	-1.09841	7.5836	1.85752	0.172911	1
4	48519549	ENSDARG00000095106	si:dkey-28k24.2	-	-21927	upstream	-1.4417	7.39754	1.83718	0.175282	1
22	37207172	ENSDARG00000117324	LO018196.1	-	122945	downstream	1.02948	7.29488	1.83717	0.175283	1
13	44914409	ENSDARG00000113496	CR786566.2	-	-42810	upstream	0.86254	7.23573	1.82866	0.176286	1
3	32880376	ENSDARG00000053260	zgc:113090	-	-6735	upstream	-1.12313	7.26054	1.81402	0.178026	1
7	8379	ENSDARG00000114910	FO704772.2	+	726	downstream	-0.810754	7.91809	1.81251	0.178207	1
7	55066698	ENSDARG00000117533	nadsyn1	-	-3232	upstream	-1.7942	7.34738	1.80722	0.178843	1
10	6048367	ENSDARG00000103025	hmgcs1	+	37797	downstream	-0.912252	7.40231	1.79161	0.18073	1
4	55761195	ENSDARG00000115819	CT583728.24	+	3092	downstream	-0.995732	7.19492	1.77952	0.182209	1
4	11179082	ENSDARG00000001781	tspan11	+	6118	inside	1.69973	7.22535	1.7724	0.183086	1
7	61732824	ENSDARG00000038865	acox3	+	-31216	upstream	-1.38957	7.22052	1.76365	0.18417	1
7	23420562	ENSDARG00000080681	dre-mir-730	+	58400	downstream	-1.56255	7.16306	1.75445	0.185318	1
6	20690941	ENSDARG00000095901	col18a1b	-	16905	inside	1.67002	7.41104	1.74967	0.185919	1
22	25284613	ENSDARG00000087583	zgc:171717	+	-4747	upstream	1.66823	7.18463	1.74586	0.186398	1
6	18314846	ENSDARG00000103485	card14	+	16402	inside	-1.71298	7.75856	1.74287	0.186775	1
14	12850087	ENSDARG00000037498	gria3b	-	-12655	upstream	1.40369	7.05305	1.73465	0.187819	1
2	21796840	ENSDARG00000075211	chd7	-	23857	inside	1.36691	7.42477	1.73116	0.188263	1
3	53548407	ENSDARG00000052139	notch3	-	11174	inside	1.63773	7.17362	1.72183	0.189458	1
22	25284588	ENSDARG00000087583	zgc:171717	+	-4772	upstream	1.6297	7.18461	1.71472	0.190375	1
20	21998113	ENSDARG00000009689	daam1b	-	-3212	upstream	1.62643	7.19468	1.71284	0.190618	1
7	24838759	ENSDARG00000002685	fam113	-	98	inside	1.04107	7.18449	1.71044	0.190928	1
1	27641764	ENSDARG00000104096	si:dkey-29d5.1	+	-71585	upstream	-1.07557	7.36586	1.70032	0.192246	1
18	36394151	ENSDARG00000093973	BX950224.1	-	71315	downstream	-0.83707	7.65336	1.69782	0.192574	1
8	34995206	ENSDARG00000112710	BX005361.3	+	-3364	upstream	1.60347	7.64224	1.69727	0.192646	1
4	51270349	ENSDARG00000111966	CABZ01036080.1	+	-28798	upstream	1.59465	8.03918	1.69214	0.193319	1
6	14990604	ENSDARG00000061505	mrps9	+	9843	inside	-1.63869	7.36123	1.68059	0.194846	1
6	14990634	ENSDARG00000061505	mrps9	+	9873	inside	-1.63869	7.36123	1.68059	0.194846	1
7	2436427	ENSDARG00000087375	zgc:66473	-	-6141	upstream	1.58362	7.26557	1.67935	0.195011	1
13	28897462	ENSDARG00000098392	ly6pge	+	-6497	upstream	1.57635	7.33779	1.67387	0.195742	1
8	39537676	ENSDARG00000075565	lzts1	+	25744	inside	1.57509	7.2154	1.67157	0.196049	1
4	26383907	ENSDARG00000083413	CU137645.1	-	23356	downstream	1.06005	7.27527	1.66995	0.196266	1
25	6098297	ENSDARG00000045932	cpeb1a	-	-15788	upstream	-1.62053	7.42025	1.66755	0.196588	1
2	57486127	ENSDARG00000042215	pias4b	-	-12136	upstream	1.18783	7.45522	1.6634	0.197144	1
2	51544581	ENSDARG00000101802	LO018493.1	-	-23502	upstream	1.5566	7.67583	1.65995	0.19761	1
7	24838683	ENSDARG00000002685	fam113	-	174	inside	-0.809663	7.18972	1.65506	0.198271	1
12	1243812	ENSDARG00000103614	pemt	+	-42830	upstream	0.919829	7.33296	1.65487	0.198298	1
8	39537691	ENSDARG00000075565	lzts1	+	25759	inside	1.548	7.21027	1.65009	0.198947	1
13	28897509	ENSDARG00000098392	ly6pge	+	-6450	upstream	1.54486	7.3425	1.64913	0.199078	1
20	54066512	ENSDARG00000052408	mgat2	-	8624	downstream	1.53924	7.16854	1.64359	0.199833	1
7	61716575	ENSDARG00000068258	lrch4	-	-33152	upstream	1.53595	7.28539	1.64181	0.200078	1
7	61716617	ENSDARG00000068258	lrch4	-	-33194	upstream	1.53595	7.28539	1.64181	0.200078	1
13	25705392	ENSDARG00000091212	si:dkey-192p21.6	-	15515	inside	-1.58702	7.26535	1.64038	0.200273	1
4	54181882	ENSDARG00000117658	BX936303.2	+	148	inside	-1.58836	7.19486	1.63949	0.200396	1
6	19278461	ENSDARG00000099476	zgc:174863	-	-7251	upstream	1.52071	7.2407	1.62876	0.201875	1
4	55755468	ENSDARG00000115819	CT583728.24	+	-2635	upstream	-0.864295	8.05827	1.62432	0.20249	1
25	2154175	ENSDARG00000097946	CR354430.3	-	-22714	upstream	-1.56081	7.12037	1.61798	0.203373	1
7	73823612	ENSDARG00000076766	zgc:163061	+	1558	downstream	1.5058	7.23057	1.6176	0.203427	1
25	2154156	ENSDARG00000097946	CR354430.3	-	-22695	upstream	-1.56023	7.11489	1.6175	0.203441	1
20	45967047	ENSDARG00000096676	AL929237.3	-	16393	inside	1.50433	7.35667	1.61726	0.203474	1
4	64968478	ENSDARG00000100370	CT955963.1	+	-12933	upstream	-1.55884	7.19996	1.61721	0.203482	1
25	2154171	ENSDARG00000097946	CR354430.3	-	-22710	upstream	-1.55962	7.12037	1.61702	0.203508	1
4	32873246	ENSDARG00000109802	BX324003.2	-	15190	inside	0.74143	7.73778	1.6122	0.204183	1
4	43885061	ENSDARG00000087518	si:dkey-261p22.1	-	-21959	upstream	1.49849	7.25572	1.61217	0.204187	1
4	43885130	ENSDARG00000087518	si:dkey-261p22.1	-	-22028	upstream	1.49795	7.25572	1.61174	0.204247	1
25	8754418	ENSDARG00000063101	man2a2	+	91949	downstream	-1.54676	7.28526	1.60882	0.204658	1
13	50947347	ENSDARG00000098611	CABZ01083953.1	+	-53712	upstream	1.54607	7.28056	1.60835	0.204723	1
25	8754448	ENSDARG00000063101	man2a2	+	91979	downstream	-1.54532	7.28526	1.60767	0.204819	1
8	34000982	ENSDARG00000013615	pbx3b	-	64591	inside	1.48491	7.1257	1.60003	0.205899	1
18	28299613	ENSDARG00000095779	CR769777.2	+	-4278	upstream	1.47601	7.37015	1.59616	0.206448	1
20	45967069	ENSDARG00000096676	AL929237.3	-	16371	inside	1.47441	7.36596	1.59426	0.206718	1
10	42613379	ENSDARG00000011190	fgfr1b	+	23988	inside	-1.52715	7.29507	1.59354	0.206821	1
9	1512601	ENSDARG00000063732	pde11a	+	7395	inside	-1.52653	7.19971	1.59243	0.206979	1
19	46878739	ENSDARG00000100195	AL953858.1	+	54016	downstream	1.46712	7.51843	1.59001	0.207325	1
4	64188835	ENSDARG00000099414	BX914205.1	-	-7986	upstream	1.4669	7.1147	1.5855	0.207971	1
4	64188789	ENSDARG00000099414	BX914205.1	-	-7940	upstream	1.46623	7.1147	1.58498	0.208045	1
4	64188833	ENSDARG00000099414	BX914205.1	-	-7984	upstream	1.46556	7.1147	1.58447	0.208119	1
24	39762240	ENSDARG00000061363	GFOD1	-	9805	inside	-1.51534	7.27558	1.58403	0.208181	1
12	12481630	ENSDARG00000107646	BX548041.1	+	-131705	upstream	1.45914	7.30931	1.58301	0.208328	1
6	50149127	ENSDARG00000090367	CU928043.1	-	-13690	upstream	1.45991	7.29015	1.58269	0.208374	1
7	13019332	ENSDARG00000078060	syt7b	+	-20094	upstream	1.45769	7.40227	1.58188	0.20849	1
12	28089626	ENSDARG00000009624	CABZ01027646.1	+	-27739	upstream	-0.851177	7.31923	1.58151	0.208543	1
7	58390264	ENSDARG00000117517	CR354540.2	+	80366	downstream	1.45489	7.69055	1.58148	0.208548	1
7	58390262	ENSDARG00000117517	CR354540.2	+	80364	downstream	1.45481	7.69058	1.58145	0.208552	1
14	14495600	ENSDARG00000098293	si:dkey-27i16.2	-	70817	downstream	1.4578	7.17917	1.58013	0.208742	1
1	27641739	ENSDARG00000104096	si:dkey-29d5.1	+	-71610	upstream	-1.50789	7.36586	1.5794	0.208847	1
1	27641777	ENSDARG00000104096	si:dkey-29d5.1	+	-71572	upstream	-1.50789	7.36586	1.5794	0.208847	1
15	17046184	ENSDARG00000042332	plin2	+	15711	inside	-1.01042	7.21531	1.57849	0.208979	1
9	4347109	ENSDARG00000112749	FP015810.1	+	-82484	upstream	1.00337	7.2409	1.57641	0.209278	1
16	4257800	ENSDARG00000117664	CU469524.2	-	-15815	upstream	-1.49713	7.51886	1.57208	0.209906	1
17	41625197	ENSDARG00000082983	BX511195.1	+	-134611	upstream	-1.44448	7.24065	1.57042	0.210147	1
8	34001007	ENSDARG00000013615	pbx3b	-	64566	inside	1.446	7.13115	1.57033	0.210159	1
3	32880442	ENSDARG00000053260	zgc:113090	-	-6801	upstream	-1.2835	7.33775	1.56993	0.210217	1
3	32880418	ENSDARG00000053260	zgc:113090	-	-6777	upstream	-1.49334	7.34716	1.56781	0.210526	1
2	14798072	ENSDARG00000092949	si:ch73-366i20.1	-	233	inside	1.44119	7.29977	1.56689	0.210659	1
2	14798053	ENSDARG00000092949	si:ch73-366i20.1	-	252	inside	1.44059	7.29977	1.56643	0.210726	1
7	58390252	ENSDARG00000117517	CR354540.2	+	80354	downstream	1.43317	7.69053	1.56502	0.210931	1
7	58390240	ENSDARG00000117517	CR354540.2	+	80342	downstream	1.43317	7.69054	1.56502	0.210931	1
7	58390261	ENSDARG00000117517	CR354540.2	+	80363	downstream	1.43317	7.69054	1.56502	0.210931	1
7	58390236	ENSDARG00000117517	CR354540.2	+	80338	downstream	1.43317	7.69423	1.56502	0.210931	1
1	27641735	ENSDARG00000104096	si:dkey-29d5.1	+	-71614	upstream	-1.48874	7.35196	1.56464	0.210987	1
2	51544614	ENSDARG00000101802	LO018493.1	-	-23535	upstream	1.42885	7.99474	1.5635	0.211154	1
21	32541082	ENSDARG00000073704	si:dkeyp-72g9.4	-	-53998	upstream	1.42594	8.03894	1.56154	0.21144	1
4	55755419	ENSDARG00000115819	CT583728.24	+	-2684	upstream	1.42152	8.05259	1.55881	0.21184	1
23	41368714	ENSDARG00000107663	CABZ01056817.1	-	-22856	upstream	1.4329	6.98879	1.55745	0.212039	1
23	41368738	ENSDARG00000107663	CABZ01056817.1	-	-22880	upstream	1.43291	6.98278	1.55745	0.212039	1
23	41368732	ENSDARG00000107663	CABZ01056817.1	-	-22874	upstream	1.43289	6.98278	1.55745	0.212039	1
21	32541105	ENSDARG00000073704	si:dkeyp-72g9.4	-	-54021	upstream	1.41411	8.03313	1.55262	0.212749	1
20	3961771	ENSDARG00000088444	selenol	-	-8140	upstream	-1.47129	7.46834	1.5519	0.212855	1
13	15483233	ENSDARG00000104963	BX511166.1	-	96919	downstream	1.41546	7.40251	1.54956	0.2132	1
11	38017433	ENSDARG00000070214	slc41a1	-	-20014	upstream	-1.46592	7.26085	1.5463	0.213683	1
17	1540705	ENSDARG00000074636	cep170b	+	-4198	upstream	-1.46157	7.57973	1.54554	0.213796	1
7	61716553	ENSDARG00000068258	lrch4	-	-33130	upstream	1.13787	7.26573	1.54536	0.213822	1
20	37110512	ENSDARG00000096733	BX855623.1	+	-146142	upstream	1.40631	7.52665	1.54428	0.213981	1
4	30580612	ENSDARG00000104074	znf1052	-	-52373	upstream	1.40997	7.15284	1.54318	0.214145	1
23	37205010	ENSDARG00000059705	vwa5b1	+	19763	downstream	1.40794	7.32873	1.54301	0.214171	1
21	32541135	ENSDARG00000073704	si:dkeyp-72g9.4	-	-54051	upstream	1.40027	7.86731	1.54151	0.214393	1
22	25284630	ENSDARG00000087583	zgc:171717	+	-4730	upstream	-0.887911	7.18986	1.53958	0.21468	1
14	9283448	ENSDARG00000037558	asb12b	-	-2216	upstream	-1.06266	7.14727	1.53621	0.215182	1
2	51544622	ENSDARG00000101802	LO018493.1	-	-23543	upstream	1.38966	8.12032	1.5345	0.215439	1
20	25830810	ENSDARG00000043019	exoc1	-	47797	downstream	1.38993	7.7091	1.53278	0.215695	1
4	33159014	ENSDARG00000095596	si:dkeyp-4f2.6	+	19152	downstream	1.00019	7.53103	1.53236	0.215759	1
20	25830824	ENSDARG00000043019	exoc1	-	47783	downstream	1.38925	7.7091	1.53225	0.215775	1
4	48513388	ENSDARG00000095106	si:dkey-28k24.2	-	-15766	upstream	-1.44393	7.58343	1.53198	0.215815	1
23	44571393	ENSDARG00000087392	si:ch73-160p18.3	-	2666	inside	1.39203	7.31888	1.53174	0.215852	1
13	28897479	ENSDARG00000098392	ly6pge	+	-6480	upstream	1.39043	7.26577	1.53081	0.215991	1
23	44571427	ENSDARG00000087392	si:ch73-160p18.3	-	2632	inside	1.3906	7.31888	1.53064	0.216016	1
23	44571361	ENSDARG00000087392	si:ch73-160p18.3	-	2698	inside	1.39059	7.29964	1.53064	0.216016	1
23	44571376	ENSDARG00000087392	si:ch73-160p18.3	-	2683	inside	1.3906	7.31888	1.53064	0.216016	1
23	44571383	ENSDARG00000087392	si:ch73-160p18.3	-	2676	inside	1.39059	7.31888	1.53064	0.216016	1
15	33790771	ENSDARG00000099206	CR855379.1	+	-16579	upstream	1.39091	7.27565	1.5298	0.216142	1
4	55755461	ENSDARG00000115819	CT583728.24	+	-2642	upstream	1.38181	8.05547	1.52906	0.216253	1
9	4347117	ENSDARG00000112749	FP015810.1	+	-82476	upstream	1.38976	7.2409	1.52896	0.216269	1
15	33790794	ENSDARG00000099206	CR855379.1	+	-16556	upstream	1.38929	7.27565	1.52856	0.216329	1
9	4347123	ENSDARG00000112749	FP015810.1	+	-82470	upstream	1.3887	7.2409	1.52813	0.216393	1
18	38006424	ENSDARG00000101673	CR381582.2	+	-11477	upstream	-1.43887	7.21028	1.52591	0.216728	1
4	55760967	ENSDARG00000115819	CT583728.24	+	2864	downstream	1.37935	7.75527	1.52567	0.216764	1
18	38006434	ENSDARG00000101673	CR381582.2	+	-11467	upstream	-1.43833	7.21028	1.5255	0.216788	1
13	44914424	ENSDARG00000113496	CR786566.2	-	-42825	upstream	-1.4383	7.17916	1.52548	0.216792	1
22	29380687	ENSDARG00000086778	pdgfba	-	-44378	upstream	-1.43782	7.24088	1.52508	0.216852	1
23	37204995	ENSDARG00000059705	vwa5b1	+	19748	downstream	1.3814	7.30002	1.52303	0.217162	1
7	61716602	ENSDARG00000068258	lrch4	-	-33179	upstream	-1.43466	7.2707	1.52295	0.217173	1
3	48670434	ENSDARG00000102424	si:ch211-114m9.1	-	45988	inside	-1.43583	7.13649	1.52211	0.217301	1
23	37205011	ENSDARG00000059705	vwa5b1	+	19764	downstream	1.37833	7.33348	1.52098	0.217471	1
19	46878763	ENSDARG00000100195	AL953858.1	+	54040	downstream	-0.779577	7.51844	1.52	0.217619	1
17	1540670	ENSDARG00000074636	cep170b	+	-4233	upstream	-1.4277	7.53117	1.51994	0.217629	1
23	37204999	ENSDARG00000059705	vwa5b1	+	19752	downstream	1.37682	7.33348	1.51982	0.217647	1
23	37205003	ENSDARG00000059705	vwa5b1	+	19756	downstream	1.3763	7.33348	1.51944	0.217705	1
23	37205025	ENSDARG00000059705	vwa5b1	+	19778	downstream	1.3763	7.33348	1.51944	0.217705	1
12	1243810	ENSDARG00000103614	pemt	+	-42832	upstream	1.37396	7.33296	1.5179	0.217938	1
17	1540625	ENSDARG00000074636	cep170b	+	-4278	upstream	-1.42502	7.40226	1.5172	0.218044	1
22	21371073	ENSDARG00000062103	ankrd24	-	21675	inside	0.725839	7.68657	1.51691	0.218087	1
12	1243854	ENSDARG00000103614	pemt	+	-42788	upstream	1.37197	7.32823	1.51639	0.218166	1
20	25829733	ENSDARG00000043019	exoc1	-	48874	downstream	-1.418	7.76935	1.51425	0.218491	1
20	25829756	ENSDARG00000043019	exoc1	-	48851	downstream	-1.418	7.76935	1.51425	0.218491	1
16	22083553	ENSDARG00000092020	CR855277.1	-	-19033	upstream	1.37022	7.19479	1.51364	0.218584	1
4	55760962	ENSDARG00000115819	CT583728.24	+	2859	downstream	-1.09038	7.7588	1.51228	0.218791	1
18	31499439	ENSDARG00000114715	CU570893.1	-	-75870	upstream	1.36446	7.18949	1.50977	0.219174	1
13	28897504	ENSDARG00000098392	ly6pge	+	-6455	upstream	1.36186	7.27067	1.50961	0.219199	1
18	31499466	ENSDARG00000114715	CU570893.1	-	-75897	upstream	1.36335	7.18949	1.50894	0.219302	1
11	42261773	ENSDARG00000098374	FLNB	-	-31282	upstream	1.36095	7.18432	1.50745	0.219529	1
13	21088907	ENSDARG00000098091	BX000463.1	+	232296	downstream	1.35387	7.70137	1.50584	0.219775	1
5	66143702	ENSDARG00000052109	zgc:114041	+	11308	inside	1.35856	7.25576	1.50575	0.219788	1
7	45344831	ENSDARG00000007745	uqcrfs1	+	-55885	upstream	-1.19605	7.12573	1.5054	0.219843	1
22	6395168	ENSDARG00000043198	si:rp71-1i20.2	-	9742	inside	1.36033	7.08719	1.50497	0.219908	1
5	826531	ENSDARG00000089382	zgc:158463	-	-611	upstream	1.34853	8.22047	1.50492	0.219916	1
13	21088902	ENSDARG00000098091	BX000463.1	+	232291	downstream	1.35212	7.69769	1.50454	0.219975	1
13	21088834	ENSDARG00000098091	BX000463.1	+	232223	downstream	1.35177	7.69035	1.50428	0.220015	1
3	50795321	ENSDARG00000097976	CR812464.1	-	-46205	upstream	-1.40801	7.40243	1.50417	0.22003	1
5	66143772	ENSDARG00000052109	zgc:114041	+	11378	inside	1.35644	7.25576	1.50415	0.220033	1
2	56482516	ENSDARG00000067872	CU469531.1	+	-5152	upstream	-1.40273	7.8507	1.50336	0.220155	1
20	21037021	ENSDARG00000094224	si:dkey-219e20.2	+	14380	downstream	1.35199	7.29985	1.50267	0.220261	1
17	1540495	ENSDARG00000074636	cep170b	+	-4408	upstream	-1.40898	7.48936	1.502	0.220363	1
11	11825702	ENSDARG00000058663	pimr94	+	-17022	upstream	1.35068	7.32366	1.50174	0.220404	1
24	12011730	ENSDARG00000103898	CT737210.1	+	-46272	upstream	-1.40326	7.37978	1.50102	0.220515	1
24	12011776	ENSDARG00000103898	CT737210.1	+	-46226	upstream	-1.40326	7.37978	1.50102	0.220515	1
3	48670475	ENSDARG00000102424	si:ch211-114m9.1	-	45947	inside	-1.40442	7.12565	1.49867	0.220876	1
4	54667813	ENSDARG00000100414	si:ch211-227e10.2	+	49481	downstream	-0.926207	7.44661	1.4965	0.221211	1
11	15365804	ENSDARG00000009724	rpn2	-	-68594	upstream	-1.40115	7.09816	1.49644	0.221219	1
17	1541160	ENSDARG00000074636	cep170b	+	-3743	upstream	-1.38817	7.45976	1.49053	0.222135	1
6	16841651	ENSDARG00000097141	BX664705.1	-	14936	downstream	1.33859	7.12577	1.49033	0.222165	1
6	16841648	ENSDARG00000097141	BX664705.1	-	14939	downstream	1.33858	7.1203	1.49033	0.222165	1
6	16841609	ENSDARG00000097141	BX664705.1	-	14978	downstream	1.33859	7.12577	1.49033	0.222165	1
11	14359069	ENSDARG00000101341	si:ch211-262i1.6	+	15624	downstream	1.33573	7.18421	1.48844	0.222459	1
2	12732749	ENSDARG00000097553	BX908750.1	+	-65617	upstream	1.33511	7.17392	1.48799	0.222528	1
4	48512946	ENSDARG00000095106	si:dkey-28k24.2	-	-15324	upstream	1.33065	7.57139	1.48793	0.222538	1
2	14678883	ENSDARG00000111709	CR388189.6	+	3088	downstream	1.33175	7.48539	1.48752	0.222602	1
5	54286590	ENSDARG00000098786	rangrf	+	6455	inside	1.33117	7.36134	1.48714	0.22266	1
5	54286586	ENSDARG00000098786	rangrf	+	6451	inside	1.33117	7.36597	1.48714	0.22266	1
4	48512969	ENSDARG00000095106	si:dkey-28k24.2	-	-15347	upstream	1.3287	7.56736	1.48649	0.222761	1
16	25930447	ENSDARG00000014975	irge1	-	47616	downstream	1.32749	7.33307	1.48463	0.223051	1
9	4228664	ENSDARG00000104119	kalrna	+	-22254	upstream	0.677199	7.32862	1.48443	0.223083	1
2	21796891	ENSDARG00000075211	chd7	-	23806	inside	-1.38086	7.42922	1.48435	0.223096	1
2	21796833	ENSDARG00000075211	chd7	-	23864	inside	-1.38086	7.42922	1.48435	0.223096	1
10	6666629	ENSDARG00000095953	si:ch211-57m13.6	+	1718	inside	1.32161	7.56769	1.48187	0.223483	1
7	8007	ENSDARG00000114910	FO704772.2	+	354	downstream	1.31644	8.40678	1.48178	0.223496	1
4	41745499	ENSDARG00000113626	znf976	-	26816	inside	1.32542	7.28046	1.48134	0.223564	1
10	6666612	ENSDARG00000095953	si:ch211-57m13.6	+	1701	inside	1.32087	7.57571	1.48132	0.223568	1
4	41745481	ENSDARG00000113626	znf976	-	26834	inside	1.3244	7.28046	1.48057	0.223685	1
10	42613450	ENSDARG00000011190	fgfr1b	+	24059	inside	-1.37426	7.39771	1.47997	0.22378	1
10	6666602	ENSDARG00000095953	si:ch211-57m13.6	+	1691	inside	1.31886	7.5836	1.47995	0.223782	1
7	61732894	ENSDARG00000038865	acox3	+	-31146	upstream	-1.37462	7.21029	1.47851	0.224008	1
4	55754812	ENSDARG00000115819	CT583728.24	+	-3291	upstream	1.16821	7.77609	1.47795	0.224096	1
22	26010004	ENSDARG00000110069	pdgfaa	-	-4110	upstream	1.316	7.47679	1.47673	0.224286	1
9	14792263	ENSDARG00000038446	nrp2b	-	-287429	upstream	-1.39706	7.19993	1.47643	0.224333	1
23	6597141	ENSDARG00000058818	rbm38	+	10674	inside	-1.37145	7.12566	1.47438	0.224656	1
11	15365809	ENSDARG00000009724	rpn2	-	-68599	upstream	0.782597	7.09816	1.47337	0.224814	1
10	12271823	ENSDARG00000113923	CR388225.1	+	-61430	upstream	-1.09166	7.28993	1.47002	0.225343	1
4	64370699	ENSDARG00000100671	CR790382.1	+	-16081	upstream	-1.36212	7.16876	1.4683	0.225615	1
7	24838744	ENSDARG00000002685	fam113	-	113	inside	-1.36238	7.18972	1.46813	0.225641	1
13	29442532	ENSDARG00000054890	rgra	-	13327	downstream	-1.35755	7.45519	1.46723	0.225782	1
2	14678845	ENSDARG00000111709	CR388189.6	+	3050	downstream	1.30382	7.48961	1.46721	0.225786	1
16	23442138	ENSDARG00000009978	icn	+	10949	downstream	1.30368	7.46843	1.46716	0.225794	1
16	25930419	ENSDARG00000014975	irge1	-	47644	downstream	1.30353	7.32365	1.46712	0.225801	1
10	4419546	ENSDARG00000010729	CABZ01073795.1	-	-44356	upstream	1.30709	7.20499	1.46704	0.225814	1
4	64370704	ENSDARG00000100671	CR790382.1	+	-16076	upstream	-1.36041	7.16876	1.46703	0.225814	1
4	64370713	ENSDARG00000100671	CR790382.1	+	-16067	upstream	-1.36042	7.16876	1.46703	0.225814	1
7	23423466	ENSDARG00000080681	dre-mir-730	+	61304	downstream	1.30619	7.28041	1.46655	0.225891	1
10	6048425	ENSDARG00000103025	hmgcs1	+	37855	downstream	-1.35599	7.39781	1.46599	0.225979	1
7	8089	ENSDARG00000114910	FO704772.2	+	436	downstream	-0.853624	8.24096	1.46594	0.225987	1
20	54066476	ENSDARG00000052408	mgat2	-	8660	downstream	1.29765	7.73721	1.46552	0.226054	1
10	6666608	ENSDARG00000095953	si:ch211-57m13.6	+	1697	inside	1.30103	7.38437	1.4654	0.226072	1
11	14359048	ENSDARG00000101341	si:ch211-262i1.6	+	15603	downstream	1.30404	7.17371	1.46516	0.22611	1
11	14359047	ENSDARG00000101341	si:ch211-262i1.6	+	15602	downstream	1.30349	7.17371	1.46475	0.226175	1
23	44571421	ENSDARG00000087392	si:ch73-160p18.3	-	2638	inside	-1.35589	7.13106	1.46424	0.226257	1
23	44571367	ENSDARG00000087392	si:ch73-160p18.3	-	2692	inside	-1.35591	7.12562	1.46424	0.226257	1
4	41745416	ENSDARG00000113626	znf976	-	26899	inside	-1.35198	7.4509	1.46367	0.226346	1
4	41745420	ENSDARG00000113626	znf976	-	26895	inside	-1.35115	7.44655	1.46305	0.226445	1
11	11825784	ENSDARG00000058663	pimr94	+	-16940	upstream	1.29366	7.81739	1.46291	0.226468	1
4	41745369	ENSDARG00000113626	znf976	-	26946	inside	-1.35072	7.4509	1.46274	0.226494	1
11	11825797	ENSDARG00000058663	pimr94	+	-16927	upstream	1.29337	7.81739	1.46269	0.226502	1
2	43170309	ENSDARG00000074118	ftr12	-	-18951	upstream	-1.35139	7.22553	1.46106	0.226761	1
4	41745503	ENSDARG00000113626	znf976	-	26812	inside	1.29673	7.27555	1.46032	0.226879	1
25	24124757	ENSDARG00000051836	si:dkeyp-19e1.3	+	3146	inside	1.29199	7.41543	1.45918	0.22706	1
7	51391793	ENSDARG00000104145	CR381676.1	+	4149	downstream	1.2945	7.25579	1.45907	0.227078	1
22	30495136	ENSDARG00000111856	BX649490.4	+	-1224	upstream	1.17435	7.36582	1.45834	0.227194	1
13	29442503	ENSDARG00000054890	rgra	-	13356	downstream	-1.34636	7.2804	1.45791	0.227263	1
6	23186097	ENSDARG00000014727	acox1	+	63308	downstream	1.29063	7.28024	1.45647	0.227493	1
6	23186102	ENSDARG00000014727	acox1	+	63313	downstream	1.29063	7.28024	1.45647	0.227493	1
4	68573692	ENSDARG00000114192	BX548011.4	-	-4165	upstream	-1.3346	8.34104	1.45477	0.227764	1
18	50069086	ENSDARG00000077007	abcc8b	-	14322	inside	-1.33926	7.31405	1.45348	0.22797	1
13	50947332	ENSDARG00000098611	CABZ01083953.1	+	-53727	upstream	-1.08611	7.28056	1.45347	0.227973	1
9	4228651	ENSDARG00000104119	kalrna	+	-22267	upstream	-1.33876	7.32862	1.45308	0.228035	1
18	50069085	ENSDARG00000077007	abcc8b	-	14323	inside	-1.33787	7.31405	1.45245	0.228136	1
9	20062431	ENSDARG00000093861	BX957345.1	-	-97659	upstream	-1.34158	7.17395	1.45181	0.228237	1
7	8353	ENSDARG00000114910	FO704772.2	+	700	downstream	-1.33041	7.97662	1.45126	0.228326	1
11	20074097	ENSDARG00000086324	si:dkey-274m17.3	-	-2190	upstream	-1.33572	7.27546	1.45115	0.228344	1
5	54286585	ENSDARG00000098786	rangrf	+	6450	inside	1.28125	7.35673	1.45067	0.228421	1
2	56482449	ENSDARG00000067872	CU469531.1	+	-5219	upstream	-1.32839	8.0036	1.44994	0.228537	1
2	56482450	ENSDARG00000067872	CU469531.1	+	-5218	upstream	-1.32766	8.0036	1.44941	0.228622	1
2	56482456	ENSDARG00000067872	CU469531.1	+	-5212	upstream	-1.32766	8.0036	1.44941	0.228622	1
17	1540726	ENSDARG00000074636	cep170b	+	-4177	upstream	-1.33225	7.41589	1.44907	0.228677	1
13	29442520	ENSDARG00000054890	rgra	-	13339	downstream	-1.33231	7.4465	1.44891	0.228703	1
17	1540714	ENSDARG00000074636	cep170b	+	-4189	upstream	-1.33182	7.41589	1.44875	0.228729	1
4	55760153	ENSDARG00000115819	CT583728.24	+	2050	downstream	1.27302	7.854	1.44822	0.228814	1
10	6048370	ENSDARG00000103025	hmgcs1	+	37800	downstream	-1.33122	7.40232	1.44819	0.228819	1
21	25860328	ENSDARG00000069507	mettl27	-	-58372	upstream	-1.33076	7.3564	1.44805	0.228842	1
20	54066525	ENSDARG00000052408	mgat2	-	8611	downstream	1.27036	8.02085	1.44718	0.228981	1
22	30568827	ENSDARG00000091718	BX649490.1	-	6111	inside	1.27201	7.46398	1.44472	0.229378	1
25	24124704	ENSDARG00000051836	si:dkeyp-19e1.3	+	3093	inside	1.26881	7.42433	1.44261	0.229717	1
11	41193619	ENSDARG00000117437	CABZ01087025.2	+	1290	inside	1.27296	7.20012	1.44248	0.229738	1
11	41193633	ENSDARG00000117437	CABZ01087025.2	+	1304	inside	1.27296	7.20012	1.44248	0.229738	1
25	24124713	ENSDARG00000051836	si:dkeyp-19e1.3	+	3102	inside	1.26843	7.42433	1.44232	0.229764	1
2	56482506	ENSDARG00000067872	CU469531.1	+	-5162	upstream	-1.31777	7.94323	1.44211	0.229798	1
2	56482512	ENSDARG00000067872	CU469531.1	+	-5156	upstream	-1.31777	7.94012	1.44211	0.229798	1
2	56482513	ENSDARG00000067872	CU469531.1	+	-5155	upstream	-1.31777	7.94323	1.44211	0.229798	1
2	56482505	ENSDARG00000067872	CU469531.1	+	-5163	upstream	-1.31751	7.94012	1.44192	0.229828	1
8	34980452	ENSDARG00000114291	BX005361.4	+	-8029	upstream	1.26722	7.41983	1.44168	0.229868	1
7	8356	ENSDARG00000114910	FO704772.2	+	703	downstream	-1.31545	7.97362	1.4405	0.230059	1
7	8338	ENSDARG00000114910	FO704772.2	+	685	downstream	-1.31544	7.97059	1.4405	0.230059	1
2	56482464	ENSDARG00000067872	CU469531.1	+	-5204	upstream	-1.3147	7.98872	1.44011	0.230122	1
7	8419	ENSDARG00000114910	FO704772.2	+	766	downstream	-0.827452	7.9615	1.43856	0.230372	1
2	43170297	ENSDARG00000074118	ftr12	-	-18939	upstream	-1.31966	7.23565	1.43825	0.230423	1
20	4929365	ENSDARG00000092335	BX649499.1	-	-21888	upstream	1.26525	7.30483	1.43786	0.230487	1
22	8473628	ENSDARG00000112069	CABZ01046407.1	+	-15772	upstream	-0.934566	7.16855	1.43598	0.230791	1
7	1609	ENSDARG00000111902	FO704772.1	+	-3687	upstream	-1.30521	8.49212	1.43484	0.230976	1
13	19270912	ENSDARG00000076815	eif3s10	+	-13024	upstream	1.17763	7.23087	1.4346	0.231015	1
12	28089618	ENSDARG00000009624	CABZ01027646.1	+	-27747	upstream	1.2585	7.30966	1.4339	0.231129	1
4	66781750	ENSDARG00000101174	BX649556.1	+	-19115	upstream	1.25819	7.30958	1.43361	0.231177	1
4	66781738	ENSDARG00000101174	BX649556.1	+	-19127	upstream	1.25681	7.3191	1.43276	0.231315	1
4	66781739	ENSDARG00000101174	BX649556.1	+	-19126	upstream	1.25681	7.3191	1.43276	0.231315	1
4	66781753	ENSDARG00000101174	BX649556.1	+	-19112	upstream	1.25681	7.31434	1.43276	0.231315	1
4	66781714	ENSDARG00000101174	BX649556.1	+	-19151	upstream	1.25681	7.2999	1.43276	0.231315	1
4	66781777	ENSDARG00000101174	BX649556.1	+	-19088	upstream	1.25636	7.3191	1.43243	0.231369	1
4	66781759	ENSDARG00000101174	BX649556.1	+	-19106	upstream	1.25636	7.3191	1.43243	0.231369	1
2	56482489	ENSDARG00000067872	CU469531.1	+	-5179	upstream	-1.30268	7.95244	1.43136	0.231542	1
2	56482487	ENSDARG00000067872	CU469531.1	+	-5181	upstream	-1.30198	7.95545	1.43092	0.231615	1
7	8404	ENSDARG00000114910	FO704772.2	+	751	downstream	-1.30199	7.96454	1.43085	0.231626	1
2	37408745	ENSDARG00000094449	BX511231.1	-	412	inside	-1.30735	7.28037	1.43067	0.231656	1
4	55760983	ENSDARG00000115819	CT583728.24	+	2880	downstream	-1.30289	7.72318	1.43027	0.23172	1
8	34980500	ENSDARG00000114291	BX005361.4	+	-7981	upstream	-0.911309	7.42427	1.42959	0.231832	1
4	33156282	ENSDARG00000095596	si:dkeyp-4f2.6	+	16420	downstream	-1.29987	7.79006	1.42841	0.232024	1
4	48519563	ENSDARG00000095106	si:dkey-28k24.2	-	-21941	upstream	1.24921	7.39304	1.42837	0.232031	1
8	34980512	ENSDARG00000114291	BX005361.4	+	-7969	upstream	-1.29707	7.83101	1.42671	0.232301	1
22	26009956	ENSDARG00000110069	pdgfaa	-	-4062	upstream	-1.24718	7.44214	1.42671	0.232302	1
2	14712233	ENSDARG00000080774	CR388189.1	+	-1161	upstream	1.2375	8.57205	1.42548	0.232503	1
8	34980419	ENSDARG00000114291	BX005361.4	+	-8062	upstream	1.24369	7.41089	1.42495	0.23259	1
8	34980444	ENSDARG00000114291	BX005361.4	+	-8037	upstream	1.24293	7.41983	1.42439	0.232682	1
8	34980497	ENSDARG00000114291	BX005361.4	+	-7984	upstream	1.24292	7.42427	1.42439	0.232682	1
22	30568795	ENSDARG00000091718	BX649490.1	-	6143	inside	1.2426	7.55984	1.42432	0.232694	1
4	55754850	ENSDARG00000115819	CT583728.24	+	-3253	upstream	-1.29179	7.77609	1.42319	0.232879	1
4	55754800	ENSDARG00000115819	CT583728.24	+	-3303	upstream	-1.29179	7.77259	1.42319	0.232879	1
21	4658232	ENSDARG00000109364	BX469935.1	-	-18226	upstream	1.2436	7.1791	1.42108	0.233225	1
3	2040992	ENSDARG00000076573	si:dkey-88j15.3	-	-7887	upstream	1.24307	7.16845	1.42084	0.233265	1
2	56482501	ENSDARG00000067872	CU469531.1	+	-5167	upstream	-1.28772	7.95547	1.42077	0.233276	1
20	47003678	ENSDARG00000096770	CU571074.2	-	-43910	upstream	-1.29693	7.12052	1.42072	0.233285	1
20	47003717	ENSDARG00000096770	CU571074.2	-	-43949	upstream	-1.29693	7.11503	1.42072	0.233285	1
20	47003699	ENSDARG00000096770	CU571074.2	-	-43931	upstream	-1.29693	7.12052	1.42072	0.233285	1
10	12271824	ENSDARG00000113923	CR388225.1	+	-61429	upstream	-0.964699	7.25564	1.42063	0.2333	1
2	56482495	ENSDARG00000067872	CU469531.1	+	-5173	upstream	-1.28722	7.95547	1.42042	0.233335	1
15	46636715	ENSDARG00000011463	CABZ01044048.1	+	31233	downstream	-1.29531	7.19995	1.42026	0.23336	1
15	46636688	ENSDARG00000011463	CABZ01044048.1	+	31206	downstream	-1.29421	7.19995	1.41946	0.233492	1
3	2040945	ENSDARG00000076573	si:dkey-88j15.3	-	-7840	upstream	1.23974	7.16845	1.41843	0.233662	1
4	33156259	ENSDARG00000095596	si:dkeyp-4f2.6	+	16397	downstream	-1.28255	7.78663	1.41609	0.234049	1
4	33156258	ENSDARG00000095596	si:dkeyp-4f2.6	+	16396	downstream	-1.28253	7.78315	1.41608	0.234049	1
4	77558456	ENSDARG00000115988	AL935186.11	-	-1177	upstream	1.22762	7.7967	1.41565	0.23412	1
8	34980568	ENSDARG00000114291	BX005361.4	+	-7913	upstream	1.22748	7.77323	1.41504	0.234221	1
10	12271801	ENSDARG00000113923	CR388225.1	+	-61452	upstream	-1.06632	7.29479	1.41462	0.234291	1
21	25318771	ENSDARG00000105820	or132-1	+	-4560	upstream	-1.28523	7.16845	1.41441	0.234325	1
4	77558451	ENSDARG00000115988	AL935186.11	-	-1172	upstream	1.22559	7.79326	1.41421	0.234359	1
4	77558490	ENSDARG00000115988	AL935186.11	-	-1211	upstream	1.2253	7.7967	1.414	0.234393	1
12	28089684	ENSDARG00000009624	CABZ01027646.1	+	-27681	upstream	1.23045	7.31447	1.414	0.234394	1
1	38117074	ENSDARG00000057303	galnt7	+	-25280	upstream	-1.2836	7.24555	1.41349	0.234477	1
25	25288969	ENSDARG00000103976	BX544877.2	+	-21094	upstream	-1.2829	7.31892	1.41326	0.234515	1
4	55760037	ENSDARG00000115819	CT583728.24	+	1934	downstream	-1.28268	7.28031	1.41319	0.234528	1
4	55760040	ENSDARG00000115819	CT583728.24	+	1937	downstream	-1.28268	7.28031	1.41319	0.234528	1
25	25288978	ENSDARG00000103976	BX544877.2	+	-21085	upstream	1.22887	7.33312	1.41313	0.234537	1
25	25289006	ENSDARG00000103976	BX544877.2	+	-21057	upstream	-1.2807	7.37492	1.41219	0.234693	1
25	25289007	ENSDARG00000103976	BX544877.2	+	-21056	upstream	-1.28057	7.37491	1.41215	0.2347	1
25	25288971	ENSDARG00000103976	BX544877.2	+	-21092	upstream	-1.28111	7.31892	1.41197	0.23473	1
22	30495144	ENSDARG00000111856	BX649490.4	+	-1216	upstream	-1.28005	7.36582	1.4118	0.234758	1
22	30495150	ENSDARG00000111856	BX649490.4	+	-1210	upstream	-1.28005	7.36582	1.4118	0.234758	1
4	63436631	ENSDARG00000100090	si:dkey-11d20.1	+	-47940	upstream	1.22681	7.35175	1.41158	0.234795	1
20	50149268	ENSDARG00000067509	slc24a4b	+	33933	inside	1.22468	7.48096	1.41077	0.234929	1
20	50149317	ENSDARG00000067509	slc24a4b	+	33982	inside	1.22468	7.4767	1.41077	0.234929	1
15	7290860	ENSDARG00000100227	SLC7A1	-	46677	downstream	-1.27409	7.54763	1.40876	0.235263	1
17	1541203	ENSDARG00000074636	cep170b	+	-3700	upstream	-1.27406	7.50215	1.40855	0.235296	1
12	39769164	ENSDARG00000103903	LO017650.1	+	83679	inside	1.22022	7.53547	1.40834	0.235332	1
4	33159003	ENSDARG00000095596	si:dkeyp-4f2.6	+	19141	downstream	-1.27214	7.53103	1.40741	0.235487	1
15	7290870	ENSDARG00000100227	SLC7A1	-	46667	downstream	-1.27027	7.55572	1.40612	0.235701	1
18	36394156	ENSDARG00000093973	BX950224.1	-	71310	downstream	-1.26865	7.64576	1.40556	0.235794	1
17	1540790	ENSDARG00000074636	cep170b	+	-4113	upstream	-0.987509	7.63451	1.40476	0.235928	1
2	34616898	ENSDARG00000068323	astn1	+	44208	inside	1.21136	7.08151	1.39767	0.237114	1
1	44191128	ENSDARG00000078233	ctnnd1	+	17883	inside	-1.26533	7.03016	1.39765	0.237117	1
23	5923388	ENSDARG00000117297	CABZ01026153.1	+	51882	downstream	-1.26039	7.18447	1.39607	0.237383	1
23	44571157	ENSDARG00000087392	si:ch73-160p18.3	-	2902	inside	1.20618	7.29032	1.39604	0.237388	1
2	34616890	ENSDARG00000068323	astn1	+	44200	inside	-1.26224	7.08712	1.39597	0.2374	1
15	13747430	ENSDARG00000084093	BX897750.1	-	77174	downstream	-1.25875	7.26577	1.39573	0.23744	1
15	13747465	ENSDARG00000084093	BX897750.1	-	77139	downstream	-1.25875	7.26577	1.39573	0.23744	1
23	44571145	ENSDARG00000087392	si:ch73-160p18.3	-	2914	inside	-1.25837	7.29032	1.39523	0.237524	1
19	15261945	ENSDARG00000070578	edn2	-	20051	downstream	1.20478	7.17374	1.3952	0.237528	1
23	5923404	ENSDARG00000117297	CABZ01026153.1	+	51898	downstream	1.20578	7.17925	1.39507	0.237552	1
20	11705060	ENSDARG00000086518	si:ch211-155o21.3	+	-25979	upstream	-1.25838	7.18964	1.39504	0.237555	1
20	11705069	ENSDARG00000086518	si:ch211-155o21.3	+	-25970	upstream	-1.25837	7.18964	1.39504	0.237555	1
20	11705078	ENSDARG00000086518	si:ch211-155o21.3	+	-25961	upstream	-1.25837	7.18964	1.39504	0.237555	1
6	48471139	ENSDARG00000074690	ppm1j	-	2555	inside	-1.25787	7.29026	1.39488	0.237583	1
25	12546506	ENSDARG00000103098	si:ch211-280a23.2	-	-30765	upstream	-1.25926	7.16848	1.39486	0.237586	1
4	55760017	ENSDARG00000115819	CT583728.24	+	1914	downstream	1.20328	7.27544	1.39478	0.2376	1
4	55759998	ENSDARG00000115819	CT583728.24	+	1895	downstream	1.2033	7.27544	1.39478	0.2376	1
20	11705090	ENSDARG00000086518	si:ch211-155o21.3	+	-25949	upstream	1.20458	7.18964	1.39472	0.23761	1
22	26009952	ENSDARG00000110069	pdgfaa	-	-4058	upstream	1.20182	7.41122	1.39451	0.237644	1
12	33578383	ENSDARG00000053474	tdrkh	-	3999	inside	-1.25531	7.34249	1.39428	0.237683	1
25	25288986	ENSDARG00000103976	BX544877.2	+	-21077	upstream	-1.25508	7.38405	1.39422	0.237693	1
25	25288990	ENSDARG00000103976	BX544877.2	+	-21073	upstream	-1.25508	7.38405	1.39422	0.237693	1
25	25289002	ENSDARG00000103976	BX544877.2	+	-21061	upstream	-1.25508	7.37947	1.39422	0.237693	1
25	25289008	ENSDARG00000103976	BX544877.2	+	-21055	upstream	-1.25508	7.37947	1.39422	0.237693	1
11	11825639	ENSDARG00000058663	pimr94	+	-17085	upstream	1.20141	7.36562	1.39422	0.237694	1
25	12546479	ENSDARG00000103098	si:ch211-280a23.2	-	-30738	upstream	-1.25666	7.33338	1.39392	0.237745	1
25	12546489	ENSDARG00000103098	si:ch211-280a23.2	-	-30748	upstream	-1.25666	7.33338	1.39392	0.237745	1
25	12546504	ENSDARG00000103098	si:ch211-280a23.2	-	-30763	upstream	-1.25666	7.33338	1.39392	0.237745	1
25	12546511	ENSDARG00000103098	si:ch211-280a23.2	-	-30770	upstream	-1.25666	7.33338	1.39392	0.237745	1
25	12546548	ENSDARG00000103098	si:ch211-280a23.2	-	-30807	upstream	-1.25666	7.33338	1.39392	0.237745	1
21	40794733	ENSDARG00000019651	zgc:162239	-	4671	inside	1.20011	7.43352	1.39383	0.23776	1
4	61463705	ENSDARG00000110538	AL929029.7	-	-3077	upstream	1.20002	7.49783	1.39382	0.237761	1
4	55760015	ENSDARG00000115819	CT583728.24	+	1912	downstream	-1.25472	7.27544	1.39338	0.237835	1
12	33578397	ENSDARG00000053474	tdrkh	-	3985	inside	-1.25404	7.34249	1.39337	0.237837	1
17	7341523	ENSDARG00000029234	stxbp5b	-	9965	inside	1.2001	7.38877	1.39311	0.23788	1
4	63436642	ENSDARG00000100090	si:dkey-11d20.1	+	-47929	upstream	1.20074	7.34713	1.3931	0.237882	1
7	2194	ENSDARG00000111902	FO704772.1	+	-3102	upstream	-1.25198	7.4596	1.39295	0.237907	1
7	2223	ENSDARG00000111902	FO704772.1	+	-3073	upstream	-1.25162	7.4639	1.39269	0.237952	1
7	2193	ENSDARG00000111902	FO704772.1	+	-3103	upstream	1.19767	7.4639	1.39265	0.237959	1
22	21371058	ENSDARG00000062103	ankrd24	-	21690	inside	-1.24919	7.69028	1.39241	0.237999	1
17	1541200	ENSDARG00000074636	cep170b	+	-3703	upstream	-1.25047	7.49796	1.39189	0.238086	1
7	2214	ENSDARG00000111902	FO704772.1	+	-3082	upstream	-1.2505	7.4639	1.39189	0.238087	1
22	21371069	ENSDARG00000062103	ankrd24	-	21679	inside	1.19384	7.69028	1.39162	0.238132	1
21	4658218	ENSDARG00000109364	BX469935.1	-	-18212	upstream	-0.726483	7.1791	1.39158	0.238139	1
4	33156283	ENSDARG00000095596	si:dkeyp-4f2.6	+	16421	downstream	-1.24813	7.72325	1.39157	0.238141	1
22	21371074	ENSDARG00000062103	ankrd24	-	21674	inside	-1.24798	7.69028	1.39155	0.238144	1
15	7290899	ENSDARG00000100227	SLC7A1	-	46638	downstream	1.19562	7.55169	1.39148	0.238155	1
4	32873279	ENSDARG00000109802	BX324003.2	-	15157	inside	1.19307	7.81747	1.39115	0.238211	1
22	21371065	ENSDARG00000062103	ankrd24	-	21683	inside	-1.24677	7.6866	1.3907	0.238288	1
2	14798089	ENSDARG00000092949	si:ch73-366i20.1	-	216	inside	0.87847	7.29493	1.38569	0.239135	1
11	42261763	ENSDARG00000098374	FLNB	-	-31272	upstream	1.0191	7.17909	1.3821	0.239743	1
4	77558526	ENSDARG00000115988	AL935186.11	-	-1247	upstream	-1.22884	7.79669	1.37852	0.240353	1
11	11825652	ENSDARG00000058663	pimr94	+	-17072	upstream	-1.2295	7.6032	1.37824	0.240402	1
4	33158956	ENSDARG00000095596	si:dkeyp-4f2.6	+	19094	downstream	1.17581	7.53103	1.37767	0.240499	1
4	33158958	ENSDARG00000095596	si:dkeyp-4f2.6	+	19096	downstream	1.17581	7.53103	1.37767	0.240499	1
4	33158967	ENSDARG00000095596	si:dkeyp-4f2.6	+	19105	downstream	1.17581	7.53103	1.37767	0.240499	1
4	33158985	ENSDARG00000095596	si:dkeyp-4f2.6	+	19123	downstream	1.17581	7.53103	1.37767	0.240499	1
4	33158986	ENSDARG00000095596	si:dkeyp-4f2.6	+	19124	downstream	1.17581	7.53103	1.37767	0.240499	1
4	33159004	ENSDARG00000095596	si:dkeyp-4f2.6	+	19142	downstream	1.17581	7.53103	1.37767	0.240499	1
4	33159007	ENSDARG00000095596	si:dkeyp-4f2.6	+	19145	downstream	1.17581	7.53103	1.37767	0.240499	1
4	33159021	ENSDARG00000095596	si:dkeyp-4f2.6	+	19159	downstream	1.17581	7.5269	1.37767	0.240499	1
4	33158984	ENSDARG00000095596	si:dkeyp-4f2.6	+	19122	downstream	1.17581	7.52692	1.37767	0.240499	1
4	33159002	ENSDARG00000095596	si:dkeyp-4f2.6	+	19140	downstream	1.17581	7.53103	1.37767	0.240499	1
15	7290839	ENSDARG00000100227	SLC7A1	-	46698	downstream	1.17589	7.53121	1.37757	0.240515	1
4	33158979	ENSDARG00000095596	si:dkeyp-4f2.6	+	19117	downstream	1.17574	7.51861	1.37751	0.240526	1
17	32205451	ENSDARG00000085514	CR407546.1	-	40804	downstream	-1.229	7.64586	1.37746	0.240535	1
22	30495141	ENSDARG00000111856	BX649490.4	+	-1219	upstream	1.17664	7.36582	1.37683	0.240642	1
25	25288982	ENSDARG00000103976	BX544877.2	+	-21081	upstream	-1.22988	7.37035	1.37655	0.24069	1
17	1540737	ENSDARG00000074636	cep170b	+	-4166	upstream	1.17633	7.40699	1.37639	0.240717	1
17	1541225	ENSDARG00000074636	cep170b	+	-3678	upstream	1.17431	7.49794	1.37635	0.240724	1
12	39769168	ENSDARG00000103903	LO017650.1	+	83683	inside	-1.22802	7.53953	1.37619	0.240752	1
10	12271789	ENSDARG00000113923	CR388225.1	+	-61464	upstream	1.17642	7.25564	1.37599	0.240785	1
25	25288941	ENSDARG00000103976	BX544877.2	+	-21122	upstream	1.17624	7.31892	1.37598	0.240787	1
8	34980433	ENSDARG00000114291	BX005361.4	+	-8048	upstream	-1.2279	7.41542	1.37597	0.240789	1
12	28089621	ENSDARG00000009624	CABZ01027646.1	+	-27744	upstream	-1.2295	7.31923	1.37565	0.240843	1
9	2253554	ENSDARG00000094970	BX255915.2	+	-23763	upstream	1.17725	7.19475	1.3755	0.240869	1
8	30122320	ENSDARG00000055232	fancc	+	9696	inside	-1.22829	7.33782	1.37536	0.240893	1
25	25288930	ENSDARG00000103976	BX544877.2	+	-21133	upstream	1.17536	7.31416	1.37535	0.240894	1
11	11825638	ENSDARG00000058663	pimr94	+	-17086	upstream	1.17451	7.361	1.37534	0.240896	1
6	48471113	ENSDARG00000074690	ppm1j	-	2581	inside	-1.22905	7.28538	1.37463	0.241018	1
1	44191082	ENSDARG00000078233	ctnnd1	+	17837	inside	-0.929165	7.03016	1.37463	0.241018	1
15	46636674	ENSDARG00000011463	CABZ01044048.1	+	31192	downstream	1.17684	7.19995	1.37409	0.241111	1
15	13747434	ENSDARG00000084093	BX897750.1	-	77170	downstream	0.776941	7.26577	1.37318	0.241267	1
3	2040979	ENSDARG00000076573	si:dkey-88j15.3	-	-7874	upstream	-1.22864	7.16845	1.37317	0.241268	1
7	4259692	ENSDARG00000105343	klhl33	+	-19147	upstream	1.17515	7.21021	1.37316	0.24127	1
21	5535936	ENSDARG00000102159	ly6m6	+	4798	inside	1.17581	7.10933	1.37291	0.241312	1
22	27887656	ENSDARG00000105175	CR547131.1	-	-177964	upstream	1.17661	7.04159	1.37257	0.24137	1
20	31580555	ENSDARG00000092900	BX927258.1	+	-141697	upstream	-1.22779	7.11452	1.37247	0.241388	1
20	47003726	ENSDARG00000096770	CU571074.2	-	-43958	upstream	1.175	7.12052	1.37242	0.241396	1
4	54667799	ENSDARG00000100414	si:ch211-227e10.2	+	49467	downstream	-0.955061	7.45098	1.37064	0.241703	1
2	14712193	ENSDARG00000080774	CR388189.1	+	-1201	upstream	-1.21117	8.55191	1.3691	0.241967	1
4	77558457	ENSDARG00000115988	AL935186.11	-	-1178	upstream	-1.21204	7.7967	1.3669	0.242345	1
8	30122382	ENSDARG00000055232	fancc	+	9758	inside	-0.897491	7.33782	1.36648	0.242417	1
4	77560050	ENSDARG00000081218	AL935186.2	-	760	downstream	1.15668	7.66459	1.36536	0.242611	1
4	77560069	ENSDARG00000081218	AL935186.2	-	741	downstream	1.15485	7.66459	1.36406	0.242835	1
4	33158959	ENSDARG00000095596	si:dkeyp-4f2.6	+	19097	downstream	1.15405	7.51866	1.36254	0.243099	1
4	33158992	ENSDARG00000095596	si:dkeyp-4f2.6	+	19130	downstream	1.15404	7.52691	1.36253	0.243099	1
4	33158980	ENSDARG00000095596	si:dkeyp-4f2.6	+	19118	downstream	1.15401	7.52691	1.36253	0.2431	1
21	32541157	ENSDARG00000073704	si:dkeyp-72g9.4	-	-54073	upstream	-1.20785	7.53145	1.36232	0.243135	1
7	2175	ENSDARG00000111902	FO704772.1	+	-3121	upstream	1.15323	7.44656	1.36161	0.243259	1
3	53548411	ENSDARG00000052139	notch3	-	11170	inside	-1.04808	7.17889	1.3613	0.243312	1
12	39769160	ENSDARG00000103903	LO017650.1	+	83675	inside	-1.20559	7.53952	1.36075	0.243408	1
8	34980443	ENSDARG00000114291	BX005361.4	+	-8038	upstream	-1.20557	7.41983	1.36058	0.243436	1
8	34980495	ENSDARG00000114291	BX005361.4	+	-7986	upstream	-1.20557	7.42427	1.36058	0.243436	1
3	53548435	ENSDARG00000052139	notch3	-	11146	inside	-1.04745	7.17889	1.35984	0.243565	1
7	8416	ENSDARG00000114910	FO704772.2	+	763	downstream	1.14609	7.9615	1.35963	0.243602	1
7	8371	ENSDARG00000114910	FO704772.2	+	718	downstream	1.14561	7.9615	1.35929	0.24366	1
7	8377	ENSDARG00000114910	FO704772.2	+	724	downstream	1.14487	7.95537	1.35878	0.243749	1
4	63436598	ENSDARG00000100090	si:dkey-11d20.1	+	-47973	upstream	-1.20344	7.3564	1.3581	0.243867	1
4	63436606	ENSDARG00000100090	si:dkey-11d20.1	+	-47965	upstream	-1.20302	7.3564	1.3578	0.24392	1
8	30122307	ENSDARG00000055232	fancc	+	9683	inside	-1.20257	7.33313	1.3575	0.243971	1
15	7290692	ENSDARG00000100227	SLC7A1	-	46845	downstream	1.14927	7.33815	1.35734	0.243999	1
4	55754815	ENSDARG00000115819	CT583728.24	+	-3288	upstream	1.14293	7.77609	1.35698	0.244062	1
4	55754841	ENSDARG00000115819	CT583728.24	+	-3262	upstream	1.14293	7.77609	1.35698	0.244062	1
4	63436611	ENSDARG00000100090	si:dkey-11d20.1	+	-47960	upstream	-1.20173	7.3564	1.3569	0.244075	1
4	66781760	ENSDARG00000101174	BX649556.1	+	-19105	upstream	-1.20203	7.31432	1.35672	0.244106	1
4	55754807	ENSDARG00000115819	CT583728.24	+	-3296	upstream	1.14215	7.77609	1.35643	0.244157	1
4	66781800	ENSDARG00000101174	BX649556.1	+	-19065	upstream	-1.20114	7.3191	1.3561	0.244214	1
4	66781778	ENSDARG00000101174	BX649556.1	+	-19087	upstream	-1.20114	7.3191	1.3561	0.244214	1
2	37408746	ENSDARG00000094449	BX511231.1	-	411	inside	1.14731	7.28037	1.3561	0.244215	1
2	37408737	ENSDARG00000094449	BX511231.1	-	420	inside	1.14731	7.28037	1.3561	0.244215	1
21	25318770	ENSDARG00000105820	or132-1	+	-4561	upstream	1.14762	7.179	1.35605	0.244223	1
11	11825655	ENSDARG00000058663	pimr94	+	-17069	upstream	-1.20113	7.34717	1.35604	0.244225	1
11	11825685	ENSDARG00000058663	pimr94	+	-17039	upstream	-1.20066	7.34717	1.35572	0.24428	1
8	34980540	ENSDARG00000114291	BX005361.4	+	-7941	upstream	1.14066	7.82764	1.35516	0.244379	1
3	32881405	ENSDARG00000053260	zgc:113090	-	-7764	upstream	1.14662	7.30939	1.35488	0.244426	1
4	54669540	ENSDARG00000105245	CR388413.5	+	-49264	upstream	-0.629117	7.5106	1.35422	0.244541	1
20	4929356	ENSDARG00000092335	BX649499.1	-	-21879	upstream	-1.19974	7.30483	1.3542	0.244545	1
9	2253588	ENSDARG00000094970	BX255915.2	+	-23729	upstream	1.14583	7.20508	1.35388	0.244601	1
20	4929350	ENSDARG00000092335	BX649499.1	-	-21873	upstream	-1.19926	7.30483	1.35386	0.244604	1
4	33156236	ENSDARG00000095596	si:dkeyp-4f2.6	+	16374	downstream	1.13921	7.79006	1.3538	0.244615	1
2	43170306	ENSDARG00000074118	ftr12	-	-18948	upstream	1.14541	7.23565	1.35344	0.244677	1
2	43170253	ENSDARG00000074118	ftr12	-	-18895	upstream	1.14443	7.23565	1.35274	0.244799	1
2	43170264	ENSDARG00000074118	ftr12	-	-18906	upstream	1.14441	7.23565	1.35274	0.244799	1
2	14712179	ENSDARG00000080774	CR388189.1	+	-1215	upstream	-1.185	8.56605	1.35122	0.245065	1
2	14712211	ENSDARG00000080774	CR388189.1	+	-1183	upstream	-1.18486	8.57205	1.35112	0.245083	1
2	14712188	ENSDARG00000080774	CR388189.1	+	-1206	upstream	-1.1847	8.57205	1.35101	0.245101	1
2	14712241	ENSDARG00000080774	CR388189.1	+	-1153	upstream	-1.18456	8.57205	1.35091	0.245119	1
20	8746833	ENSDARG00000091901	CR388209.2	-	88261	downstream	1.14286	7.08146	1.35082	0.245135	1
13	4112103	ENSDARG00000010681	tjap1	-	22038	inside	1.1426	7.09273	1.35036	0.245215	1
2	56482499	ENSDARG00000067872	CU469531.1	+	-5169	upstream	1.13253	7.94624	1.3503	0.245226	1
15	46636727	ENSDARG00000011463	CABZ01044048.1	+	31245	downstream	-0.951772	7.19479	1.34734	0.245744	1
15	7290844	ENSDARG00000100227	SLC7A1	-	46693	downstream	1.13102	7.53947	1.34672	0.245852	1
4	55754828	ENSDARG00000115819	CT583728.24	+	-3275	upstream	1.126	7.76564	1.34535	0.246094	1
13	25705427	ENSDARG00000091212	si:dkey-192p21.6	-	15480	inside	-1.15462	7.26535	1.34497	0.246159	1
25	24124701	ENSDARG00000051836	si:dkeyp-19e1.3	+	3090	inside	-1.18303	7.42433	1.34497	0.24616	1
2	14712208	ENSDARG00000080774	CR388189.1	+	-1186	upstream	-1.17574	8.57008	1.34489	0.246173	1
22	30568830	ENSDARG00000091718	BX649490.1	-	6108	inside	-1.18045	7.4683	1.34296	0.246513	1
4	33156272	ENSDARG00000095596	si:dkeyp-4f2.6	+	16410	downstream	1.1224	7.78664	1.34228	0.246633	1
23	37204975	ENSDARG00000059705	vwa5b1	+	19728	downstream	1.12557	7.44213	1.34176	0.246723	1
17	1541231	ENSDARG00000074636	cep170b	+	-3672	upstream	1.12548	7.38888	1.34175	0.246726	1
17	1540769	ENSDARG00000074636	cep170b	+	-4134	upstream	1.12525	7.41141	1.34132	0.246802	1
15	46636685	ENSDARG00000011463	CABZ01044048.1	+	31203	downstream	-1.11665	7.19995	1.34125	0.246813	1
13	29442521	ENSDARG00000054890	rgra	-	13338	downstream	1.12406	7.45951	1.34062	0.246924	1
7	8389	ENSDARG00000114910	FO704772.2	+	736	downstream	1.11674	7.96452	1.33963	0.2471	1
7	8365	ENSDARG00000114910	FO704772.2	+	712	downstream	1.11675	7.96148	1.33963	0.2471	1
9	4228660	ENSDARG00000104119	kalrna	+	-22258	upstream	1.12202	7.32862	1.33885	0.247237	1
3	2040935	ENSDARG00000076573	si:dkey-88j15.3	-	-7830	upstream	-0.706011	7.16845	1.33839	0.247317	1
9	4228666	ENSDARG00000104119	kalrna	+	-22252	upstream	1.12116	7.32387	1.33825	0.247343	1
18	50069080	ENSDARG00000077007	abcc8b	-	14328	inside	1.11971	7.30927	1.33686	0.247589	1
6	23186111	ENSDARG00000014727	acox1	+	63322	downstream	-1.1714	7.28024	1.33505	0.247908	1
6	23186095	ENSDARG00000014727	acox1	+	63306	downstream	-1.1714	7.28024	1.33505	0.247908	1
4	55760136	ENSDARG00000115819	CT583728.24	+	2033	downstream	-1.16455	7.854	1.3348	0.247952	1
19	36678309	ENSDARG00000117031	CABZ01036526.1	+	-1782	upstream	1.11714	7.23554	1.3348	0.247953	1
9	2253611	ENSDARG00000094970	BX255915.2	+	-23706	upstream	1.11621	7.2102	1.33366	0.248154	1
9	2253591	ENSDARG00000094970	BX255915.2	+	-23726	upstream	1.11572	7.2102	1.33333	0.248213	1
6	16846048	ENSDARG00000097141	BX664705.1	-	10539	downstream	-1.16929	7.18425	1.3332	0.248237	1
9	2253623	ENSDARG00000094970	BX255915.2	+	-23694	upstream	1.11524	7.2102	1.333	0.248271	1
9	2253619	ENSDARG00000094970	BX255915.2	+	-23698	upstream	1.11524	7.20504	1.333	0.248271	1
22	31755676	ENSDARG00000113244	CABZ01028298.1	-	-2739	upstream	1.11497	7.22569	1.33255	0.248353	1
22	31755713	ENSDARG00000113244	CABZ01028298.1	-	-2776	upstream	1.11497	7.22572	1.33255	0.248353	1
20	54066510	ENSDARG00000052408	mgat2	-	8626	downstream	-1.15986	8.02376	1.3325	0.248361	1
4	41745472	ENSDARG00000113626	znf976	-	26843	inside	-1.16811	7.27555	1.33246	0.248368	1
22	31755703	ENSDARG00000113244	CABZ01028298.1	-	-2766	upstream	1.05017	7.23078	1.33236	0.248385	1
2	56482457	ENSDARG00000067872	CU469531.1	+	-5211	upstream	1.10521	8.0036	1.33192	0.248464	1
2	56482454	ENSDARG00000067872	CU469531.1	+	-5214	upstream	1.10497	8.0036	1.33176	0.248492	1
22	31755712	ENSDARG00000113244	CABZ01028298.1	-	-2775	upstream	1.11353	7.23078	1.33154	0.248532	1
7	8343	ENSDARG00000114910	FO704772.2	+	690	downstream	1.10377	7.97662	1.33091	0.248643	1
7	8341	ENSDARG00000114910	FO704772.2	+	688	downstream	1.10329	7.97662	1.33059	0.248701	1
4	68573702	ENSDARG00000114192	BX548011.4	-	-4175	upstream	1.10218	8.31027	1.33059	0.248701	1
7	23423447	ENSDARG00000080681	dre-mir-730	+	61285	downstream	-1.1653	7.27552	1.32987	0.248828	1
4	64370650	ENSDARG00000100671	CR790382.1	+	-16130	upstream	1.11149	7.17929	1.32952	0.24889	1
7	23423485	ENSDARG00000080681	dre-mir-730	+	61323	downstream	-1.1648	7.28041	1.32951	0.248892	1
23	44571391	ENSDARG00000087392	si:ch73-160p18.3	-	2668	inside	1.11117	7.13106	1.32947	0.2489	1
7	8381	ENSDARG00000114910	FO704772.2	+	728	downstream	1.10175	7.96148	1.32944	0.248905	1
16	16492460	ENSDARG00000098641	nbeal2	-	29553	inside	-1.15961	7.4506	1.32918	0.248951	1
22	26009992	ENSDARG00000110069	pdgfaa	-	-4098	upstream	-1.15959	7.49376	1.32904	0.248976	1
2	12732728	ENSDARG00000097553	BX908750.1	+	-65638	upstream	-1.1639	7.16864	1.32883	0.249014	1
7	23423455	ENSDARG00000080681	dre-mir-730	+	61293	downstream	-1.16377	7.27552	1.32879	0.24902	1
25	24124748	ENSDARG00000051836	si:dkeyp-19e1.3	+	3137	inside	-1.15904	7.41095	1.32858	0.249057	1
1	44628936	ENSDARG00000037748	slc43a1b	-	9122	inside	-1.16344	7.16867	1.32824	0.249118	1
4	64370696	ENSDARG00000100671	CR790382.1	+	-16084	upstream	1.11004	7.16348	1.32823	0.24912	1
25	24124698	ENSDARG00000051836	si:dkeyp-19e1.3	+	3087	inside	-1.15756	7.41992	1.32755	0.249242	1
11	41193650	ENSDARG00000117437	CABZ01087025.2	+	1321	inside	-1.16231	7.19496	1.32749	0.249253	1
1	44628957	ENSDARG00000037748	slc43a1b	-	9101	inside	-1.16187	7.16867	1.32715	0.249314	1
7	24838740	ENSDARG00000002685	fam113	-	117	inside	1.10721	7.18972	1.32606	0.249508	1
4	41745387	ENSDARG00000113626	znf976	-	26928	inside	1.10209	7.4509	1.32606	0.249508	1
4	68573681	ENSDARG00000114192	BX548011.4	-	-4154	upstream	1.09472	8.34104	1.32566	0.249578	1
22	6395190	ENSDARG00000043198	si:rp71-1i20.2	-	9720	inside	-1.3123	7.08719	1.32543	0.24962	1
17	1540768	ENSDARG00000074636	cep170b	+	-4135	upstream	1.09956	7.40694	1.32377	0.249917	1
4	68573691	ENSDARG00000114192	BX548011.4	-	-4164	upstream	1.09166	8.3387	1.32358	0.24995	1
4	68573686	ENSDARG00000114192	BX548011.4	-	-4159	upstream	1.09166	8.34104	1.32358	0.24995	1
16	23442067	ENSDARG00000009978	icn	+	10878	downstream	-1.15187	7.46843	1.32288	0.250076	1
23	6597205	ENSDARG00000058818	rbm38	+	10738	inside	1.10351	7.12566	1.32279	0.250092	1
7	7997	ENSDARG00000114910	FO704772.2	+	344	downstream	-0.739933	8.35893	1.32158	0.250309	1
20	54066479	ENSDARG00000052408	mgat2	-	8657	downstream	-1.14173	7.73721	1.31906	0.250762	1
15	17261803	ENSDARG00000041586	dhx40	+	3557	inside	-1.20529	7.10905	1.31818	0.250919	1
25	12546475	ENSDARG00000103098	si:ch211-280a23.2	-	-30734	upstream	-0.894927	7.33338	1.31641	0.251238	1
7	8078	ENSDARG00000114910	FO704772.2	+	425	downstream	-1.13355	8.3521	1.31582	0.251343	1
7	8083	ENSDARG00000114910	FO704772.2	+	430	downstream	-1.13355	8.3474	1.31582	0.251343	1
4	48512941	ENSDARG00000095106	si:dkey-28k24.2	-	-15319	upstream	-1.13919	7.56744	1.31552	0.251399	1
4	48519572	ENSDARG00000095106	si:dkey-28k24.2	-	-21950	upstream	-0.621548	7.39754	1.31381	0.251706	1
6	16846073	ENSDARG00000097141	BX664705.1	-	10514	downstream	-1.14007	7.19466	1.3135	0.251762	1
4	41745505	ENSDARG00000113626	znf976	-	26810	inside	-1.13981	7.28046	1.31342	0.251776	1
4	41745443	ENSDARG00000113626	znf976	-	26872	inside	-1.1398	7.28046	1.31342	0.251776	1
4	41745478	ENSDARG00000113626	znf976	-	26837	inside	-1.1398	7.28046	1.31342	0.251776	1
7	8061	ENSDARG00000114910	FO704772.2	+	408	downstream	-1.12949	8.4224	1.31335	0.25179	1
3	51535439	ENSDARG00000080933	BX005299.1	-	12811	downstream	1.08586	7.22044	1.31309	0.251836	1
22	26009969	ENSDARG00000110069	pdgfaa	-	-4075	upstream	-1.13561	7.48954	1.31279	0.251889	1
4	41745497	ENSDARG00000113626	znf976	-	26818	inside	-1.13886	7.28046	1.31277	0.251894	1
4	41745498	ENSDARG00000113626	znf976	-	26817	inside	-1.13886	7.28046	1.31277	0.251894	1
4	41745507	ENSDARG00000113626	znf976	-	26808	inside	-1.13886	7.28046	1.31277	0.251894	1
22	26009980	ENSDARG00000110069	pdgfaa	-	-4086	upstream	-1.13523	7.48954	1.31254	0.251936	1
4	70677980	ENSDARG00000104787	si:dkey-28k24.2	+	-34827	upstream	-1.13469	7.44217	1.31206	0.252022	1
5	66143764	ENSDARG00000052109	zgc:114041	+	11370	inside	-1.13813	7.25079	1.31196	0.25204	1
4	70677971	ENSDARG00000104787	si:dkey-28k24.2	+	-34836	upstream	-1.13431	7.44217	1.3118	0.252069	1
9	1512610	ENSDARG00000063732	pde11a	+	7404	inside	0.6664	7.19971	1.31023	0.252353	1
10	42613408	ENSDARG00000011190	fgfr1b	+	24017	inside	1.07702	7.37498	1.30902	0.252572	1
6	48471086	ENSDARG00000074690	ppm1j	-	2608	inside	0.673269	7.29511	1.30846	0.252674	1
17	7341510	ENSDARG00000029234	stxbp5b	-	9978	inside	-0.875689	7.38877	1.30823	0.252716	1
16	25930422	ENSDARG00000014975	irge1	-	47641	downstream	-1.12939	7.33781	1.30777	0.2528	1
2	21796874	ENSDARG00000075211	chd7	-	23823	inside	1.0733	7.42922	1.30626	0.253073	1
2	14678891	ENSDARG00000111709	CR388189.6	+	3096	downstream	-1.12638	7.48115	1.30569	0.253177	1
15	7290838	ENSDARG00000100227	SLC7A1	-	46699	downstream	1.07248	7.41138	1.30556	0.2532	1
16	25930458	ENSDARG00000014975	irge1	-	47605	downstream	-1.12573	7.33781	1.30528	0.253252	1
2	14678895	ENSDARG00000111709	CR388189.6	+	3100	downstream	-1.12555	7.48539	1.30512	0.253279	1
2	14678881	ENSDARG00000111709	CR388189.6	+	3086	downstream	-1.12555	7.48539	1.30512	0.25328	1
17	1541145	ENSDARG00000074636	cep170b	+	-3758	upstream	1.06902	7.53947	1.30496	0.25331	1
17	1541156	ENSDARG00000074636	cep170b	+	-3747	upstream	1.06868	7.54354	1.30473	0.253352	1
20	25829716	ENSDARG00000043019	exoc1	-	48891	downstream	-0.580828	7.76935	1.30408	0.253469	1
20	10976	ENSDARG00000087933	zgc:174972	-	5897	inside	-1.12741	7.07566	1.30347	0.253581	1
20	10982	ENSDARG00000087933	zgc:174972	-	5891	inside	-1.12741	7.07566	1.30347	0.253581	1
20	10985	ENSDARG00000087933	zgc:174972	-	5888	inside	-1.12741	7.07566	1.30347	0.253581	1
20	10993	ENSDARG00000087933	zgc:174972	-	5880	inside	-1.12741	7.07566	1.30347	0.253581	1
20	10998	ENSDARG00000087933	zgc:174972	-	5875	inside	-1.12741	7.07566	1.30347	0.253581	1
7	24838754	ENSDARG00000002685	fam113	-	103	inside	1.07277	7.18452	1.30265	0.253729	1
14	12850084	ENSDARG00000037498	gria3b	-	-12652	upstream	-1.12605	7.05305	1.30264	0.253731	1
15	7290607	ENSDARG00000100227	SLC7A1	-	46930	downstream	1.06844	7.33809	1.30242	0.253771	1
7	8088	ENSDARG00000114910	FO704772.2	+	435	downstream	-1.11395	8.24843	1.30241	0.253773	1
4	48512961	ENSDARG00000095106	si:dkey-28k24.2	-	-15339	upstream	-1.11858	7.56737	1.30173	0.253897	1
4	57074824	ENSDARG00000100229	si:ch211-238e22.5	+	-19084	upstream	1.06396	7.57602	1.30109	0.254014	1
7	8042	ENSDARG00000114910	FO704772.2	+	389	downstream	-1.10887	8.40678	1.29957	0.254293	1
24	30214161	ENSDARG00000101934	si:ch73-358j7.2	+	-1314	upstream	-0.835435	7.29517	1.29914	0.25437	1
7	8423	ENSDARG00000114910	FO704772.2	+	770	downstream	-0.888946	7.9615	1.29511	0.255109	1
4	70677934	ENSDARG00000104787	si:dkey-28k24.2	+	-34873	upstream	-1.10875	7.43338	1.29463	0.255196	1
5	58610787	ENSDARG00000103164	zgc:194948	+	-54861	upstream	1.05612	7.19998	1.29314	0.255469	1
10	42613410	ENSDARG00000011190	fgfr1b	+	24019	inside	1.05317	7.39322	1.29314	0.25547	1
7	8039	ENSDARG00000114910	FO704772.2	+	386	downstream	-1.09853	8.40006	1.29269	0.255553	1
5	66143710	ENSDARG00000052109	zgc:114041	+	11316	inside	-1.10892	7.25576	1.29249	0.25559	1
24	12011736	ENSDARG00000103898	CT737210.1	+	-46266	upstream	1.05214	7.37978	1.29233	0.255619	1
7	8396	ENSDARG00000114910	FO704772.2	+	743	downstream	-0.887781	7.95537	1.29204	0.255673	1
16	15348307	ENSDARG00000036987	has2	-	39152	downstream	-1.10328	7.50636	1.292	0.25568	1
5	66143750	ENSDARG00000052109	zgc:114041	+	11356	inside	-1.10795	7.25576	1.29184	0.255709	1
5	66143782	ENSDARG00000052109	zgc:114041	+	11388	inside	-1.10747	7.25576	1.29152	0.255769	1
22	8473612	ENSDARG00000112069	CABZ01046407.1	+	-15788	upstream	1.10128	7.17383	1.29055	0.255946	1
4	48513347	ENSDARG00000095106	si:dkey-28k24.2	-	-15725	upstream	1.04582	7.58341	1.28928	0.256181	1
11	42261780	ENSDARG00000098374	FLNB	-	-31289	upstream	-1.10452	7.18432	1.28922	0.256193	1
11	42261806	ENSDARG00000098374	FLNB	-	-31315	upstream	-1.10452	7.17908	1.28922	0.256193	1
16	25930460	ENSDARG00000014975	irge1	-	47603	downstream	-1.10075	7.3331	1.28855	0.256316	1
3	50795328	ENSDARG00000097976	CR812464.1	-	-46212	upstream	1.04666	7.40243	1.28842	0.256339	1
3	50795348	ENSDARG00000097976	CR812464.1	-	-46232	upstream	1.04666	7.40243	1.28842	0.256339	1
13	28897489	ENSDARG00000098392	ly6pge	+	-6470	upstream	-1.09766	7.27067	1.28611	0.256766	1
16	22083529	ENSDARG00000092020	CR855277.1	-	-19009	upstream	-1.09935	7.19999	1.28546	0.256887	1
13	21088876	ENSDARG00000098091	BX000463.1	+	232265	downstream	-1.09179	7.69405	1.28487	0.256995	1
13	21088901	ENSDARG00000098091	BX000463.1	+	232290	downstream	-1.09179	7.70137	1.28487	0.256995	1
13	21088905	ENSDARG00000098091	BX000463.1	+	232294	downstream	-1.09179	7.70137	1.28487	0.256995	1
13	21088900	ENSDARG00000098091	BX000463.1	+	232289	downstream	-1.09179	7.70137	1.28487	0.256995	1
13	28897516	ENSDARG00000098392	ly6pge	+	-6443	upstream	-1.09474	7.27067	1.28413	0.257132	1
4	55761171	ENSDARG00000115819	CT583728.24	+	3068	downstream	-1.08906	7.19492	1.2801	0.257881	1
7	6467	ENSDARG00000111902	FO704772.1	+	1171	downstream	1.02681	8.02429	1.27992	0.257915	1
7	6495	ENSDARG00000114910	FO704772.2	+	-1158	upstream	1.02681	8.02429	1.27992	0.257915	1
12	1243823	ENSDARG00000103614	pemt	+	-42819	upstream	-1.08803	7.33296	1.2793	0.25803	1
3	48670468	ENSDARG00000102424	si:ch211-114m9.1	-	45954	inside	1.037	7.13106	1.2786	0.258159	1
4	77560013	ENSDARG00000081218	AL935186.2	-	797	downstream	0.85139	7.79002	1.27832	0.258211	1
5	826536	ENSDARG00000089382	zgc:158463	-	-616	upstream	-1.07647	8.22047	1.27786	0.258297	1
4	11179107	ENSDARG00000001781	tspan11	+	6143	inside	-0.73973	7.24055	1.27641	0.258568	1
20	25829701	ENSDARG00000043019	exoc1	-	48906	downstream	1.021	7.76935	1.27467	0.258892	1
20	25829714	ENSDARG00000043019	exoc1	-	48893	downstream	1.021	7.76935	1.27467	0.258892	1
20	25829744	ENSDARG00000043019	exoc1	-	48863	downstream	1.021	7.76935	1.27467	0.258892	1
22	29380727	ENSDARG00000086778	pdgfba	-	-44418	upstream	1.0264	7.24088	1.2733	0.259148	1
22	29380722	ENSDARG00000086778	pdgfba	-	-44413	upstream	1.02592	7.24088	1.27299	0.259207	1
18	50069027	ENSDARG00000077007	abcc8b	-	14381	inside	-0.656979	7.30927	1.27272	0.259257	1
22	29380709	ENSDARG00000086778	pdgfba	-	-44400	upstream	1.02499	7.24088	1.27236	0.259324	1
9	4347143	ENSDARG00000112749	FP015810.1	+	-82450	upstream	-1.07773	7.2409	1.27162	0.259462	1
4	48519507	ENSDARG00000095106	si:dkey-28k24.2	-	-21885	upstream	-1.00302	7.37479	1.27144	0.259497	1
13	19270916	ENSDARG00000076815	eif3s10	+	-13020	upstream	-1.0765	7.38895	1.27089	0.259599	1
15	33790835	ENSDARG00000099206	CR855379.1	+	-16515	upstream	-1.07646	7.26579	1.27087	0.259603	1
20	25829773	ENSDARG00000043019	exoc1	-	48834	downstream	1.01547	7.71965	1.27079	0.259619	1
13	19270905	ENSDARG00000076815	eif3s10	+	-13031	upstream	-1.07602	7.38895	1.27057	0.259659	1
23	16815049	ENSDARG00000012035	zgc:100832	+	81	inside	-1.07367	7.24095	1.26877	0.259998	1
23	16815085	ENSDARG00000012035	zgc:100832	+	117	inside	-1.07269	7.24095	1.26811	0.260121	1
11	11825675	ENSDARG00000058663	pimr94	+	-17049	upstream	-0.692885	7.60322	1.26765	0.260209	1
1	38117056	ENSDARG00000057303	galnt7	+	-25298	upstream	0.83705	7.24555	1.267	0.26033	1
23	44571379	ENSDARG00000087392	si:ch73-160p18.3	-	2680	inside	-1.0676	7.30451	1.26641	0.26044	1
23	44571397	ENSDARG00000087392	si:ch73-160p18.3	-	2662	inside	-1.06718	7.31888	1.26613	0.260493	1
13	29442530	ENSDARG00000054890	rgra	-	13329	downstream	1.01216	7.45951	1.26548	0.260616	1
4	55760960	ENSDARG00000115819	CT583728.24	+	2857	downstream	-1.0585	7.75527	1.26384	0.260925	1
4	55760979	ENSDARG00000115819	CT583728.24	+	2876	downstream	-1.0585	7.7588	1.26384	0.260925	1
20	37110490	ENSDARG00000096733	BX855623.1	+	-146164	upstream	-1.06006	7.51006	1.26342	0.261006	1
20	37110494	ENSDARG00000096733	BX855623.1	+	-146160	upstream	-1.06006	7.50587	1.26342	0.261006	1
23	44571343	ENSDARG00000087392	si:ch73-160p18.3	-	2716	inside	1.01011	7.3332	1.26339	0.26101	1
23	44571344	ENSDARG00000087392	si:ch73-160p18.3	-	2715	inside	1.00791	7.3332	1.26194	0.261284	1
20	25830816	ENSDARG00000043019	exoc1	-	47791	downstream	-1.05462	7.7091	1.26049	0.261558	1
20	25830819	ENSDARG00000043019	exoc1	-	47788	downstream	-1.0531	7.7091	1.25948	0.261749	1
2	51544644	ENSDARG00000101802	LO018493.1	-	-23565	upstream	-1.04705	8.15546	1.25789	0.262052	1
18	28938965	ENSDARG00000093015	si:ch211-174j14.2	-	-53	upstream	0.999183	7.36569	1.25723	0.262176	1
18	28938975	ENSDARG00000093015	si:ch211-174j14.2	-	-63	upstream	0.999184	7.36569	1.25723	0.262176	1
18	28938987	ENSDARG00000093015	si:ch211-174j14.2	-	-75	upstream	0.999184	7.36569	1.25723	0.262176	1
23	37204984	ENSDARG00000059705	vwa5b1	+	19737	downstream	-1.05252	7.29037	1.25554	0.262497	1
4	25531980	ENSDARG00000031346	rbm17	-	-16389	upstream	0.998705	7.24072	1.25512	0.262578	1
4	25531994	ENSDARG00000031346	rbm17	-	-16403	upstream	0.996877	7.24072	1.2539	0.262809	1
23	5867523	ENSDARG00000117297	CABZ01026153.1	+	-3983	upstream	-1.04841	7.26575	1.25256	0.263064	1
23	5867505	ENSDARG00000117297	CABZ01026153.1	+	-4001	upstream	-1.0484	7.26081	1.25256	0.263064	1
11	14359106	ENSDARG00000101341	si:ch211-262i1.6	+	15661	downstream	-0.949779	7.18421	1.25055	0.263447	1
20	37110553	ENSDARG00000096733	BX855623.1	+	-146101	upstream	-1.03988	7.52253	1.25045	0.263466	1
4	55755470	ENSDARG00000115819	CT583728.24	+	-2633	upstream	-1.03505	8.06114	1.25037	0.263483	1
13	15483191	ENSDARG00000104963	BX511166.1	-	96961	downstream	-1.04229	7.40251	1.24987	0.263578	1
2	51544647	ENSDARG00000101802	LO018493.1	-	-23568	upstream	-1.03447	8.1501	1.24975	0.2636	1
8	38729947	ENSDARG00000060518	pcsk5b	-	80286	inside	0.986785	7.30958	1.24847	0.263844	1
8	38729977	ENSDARG00000060518	pcsk5b	-	80256	inside	0.986785	7.30958	1.24847	0.263844	1
4	64188792	ENSDARG00000099414	BX914205.1	-	-7943	upstream	-1.04466	7.10924	1.24771	0.26399	1
8	38729986	ENSDARG00000060518	pcsk5b	-	80247	inside	0.985522	7.30958	1.24764	0.264003	1
2	51544629	ENSDARG00000101802	LO018493.1	-	-23550	upstream	-1.03084	8.13933	1.24731	0.264067	1
8	38729927	ENSDARG00000060518	pcsk5b	-	80306	inside	0.984255	7.30476	1.24681	0.264162	1
8	38729946	ENSDARG00000060518	pcsk5b	-	80287	inside	0.984255	7.30958	1.24681	0.264162	1
4	55755471	ENSDARG00000115819	CT583728.24	+	-2632	upstream	-1.02198	8.05832	1.2419	0.265104	1
2	14798069	ENSDARG00000092949	si:ch73-366i20.1	-	236	inside	-1.03042	7.29977	1.23986	0.265498	1
21	32541136	ENSDARG00000073704	si:dkeyp-72g9.4	-	-54052	upstream	-1.0206	7.87056	1.23974	0.26552	1
21	32541106	ENSDARG00000073704	si:dkeyp-72g9.4	-	-54022	upstream	-1.01943	8.03605	1.23971	0.265527	1
1	27641730	ENSDARG00000104096	si:dkey-29d5.1	+	-71619	upstream	-0.972022	7.35198	1.23951	0.265565	1
1	27641749	ENSDARG00000104096	si:dkey-29d5.1	+	-71600	upstream	0.971935	7.36127	1.23948	0.26557	1
17	1540635	ENSDARG00000074636	cep170b	+	-4268	upstream	0.887708	7.40226	1.2371	0.26603	1
8	34001032	ENSDARG00000013615	pbx3b	-	64541	inside	-1.02548	7.13115	1.23645	0.266157	1
9	1512666	ENSDARG00000063732	pde11a	+	7460	inside	0.966458	7.18934	1.23418	0.266595	1
9	1512663	ENSDARG00000063732	pde11a	+	7457	inside	0.965997	7.18934	1.23388	0.266654	1
17	41625187	ENSDARG00000082983	BX511195.1	+	-134621	upstream	-1.01943	7.24065	1.23386	0.266657	1
4	55755418	ENSDARG00000115819	CT583728.24	+	-2685	upstream	-1.00879	8.05262	1.23341	0.266745	1
17	1540834	ENSDARG00000074636	cep170b	+	-4069	upstream	-1.01338	7.58388	1.23302	0.266821	1
17	1540799	ENSDARG00000074636	cep170b	+	-4104	upstream	-1.01305	7.58783	1.2328	0.266863	1
21	32541088	ENSDARG00000073704	si:dkeyp-72g9.4	-	-54004	upstream	-1.00671	8.03894	1.23157	0.267101	1
1	44761587	ENSDARG00000051993	si:dkey-9i23.4	+	-6070	upstream	-0.739253	7.07596	1.2312	0.267174	1
4	55847330	ENSDARG00000098506	CT583728.2	+	-17565	upstream	-0.940354	7.22056	1.22979	0.267448	1
20	45967100	ENSDARG00000096676	AL929237.3	-	16340	inside	-1.00985	7.35676	1.22862	0.267675	1
9	14792242	ENSDARG00000038446	nrp2b	-	-287408	upstream	-1.00793	7.19993	1.22712	0.267969	1
14	14495564	ENSDARG00000098293	si:dkey-27i16.2	-	70853	downstream	-1.00909	7.17917	1.22676	0.268039	1
9	14792249	ENSDARG00000038446	nrp2b	-	-287415	upstream	-1.00663	7.19993	1.22628	0.268132	1
18	28299596	ENSDARG00000095779	CR769777.2	+	-4295	upstream	-1.00242	7.36556	1.22456	0.268467	1
11	38017448	ENSDARG00000070214	slc41a1	-	-20029	upstream	-0.938191	7.26085	1.22242	0.268887	1
2	51544600	ENSDARG00000101802	LO018493.1	-	-23521	upstream	-0.992137	8.00071	1.22191	0.268987	1
24	39762258	ENSDARG00000061363	GFOD1	-	9787	inside	0.946141	7.27558	1.22171	0.269025	1
9	1512602	ENSDARG00000063732	pde11a	+	7396	inside	0.940347	7.19971	1.21752	0.269848	1
9	1512643	ENSDARG00000063732	pde11a	+	7437	inside	0.938524	7.19452	1.21635	0.270079	1
7	73823589	ENSDARG00000076766	zgc:163061	+	1535	downstream	-0.992011	7.2356	1.21634	0.27008	1
6	50149108	ENSDARG00000090367	CU928043.1	-	-13671	upstream	-0.991059	7.26565	1.21574	0.270198	1
7	73823610	ENSDARG00000076766	zgc:163061	+	1556	downstream	-0.990204	7.22543	1.21517	0.27031	1
7	73823660	ENSDARG00000076766	zgc:163061	+	1606	downstream	-0.990204	7.23052	1.21517	0.27031	1
17	1540447	ENSDARG00000074636	cep170b	+	-4456	upstream	-0.988217	7.37034	1.21486	0.270371	1
9	1512653	ENSDARG00000063732	pde11a	+	7447	inside	0.935283	7.18414	1.21406	0.27053	1
4	64968472	ENSDARG00000100370	CT955963.1	+	-12939	upstream	0.933875	7.19477	1.21315	0.270708	1
16	4257810	ENSDARG00000117664	CU469524.2	-	-15825	upstream	0.927206	7.51472	1.21195	0.270946	1
17	1540466	ENSDARG00000074636	cep170b	+	-4437	upstream	-0.982307	7.48512	1.21189	0.270958	1
17	1540453	ENSDARG00000074636	cep170b	+	-4450	upstream	-0.982307	7.48936	1.21189	0.270958	1
17	1540490	ENSDARG00000074636	cep170b	+	-4413	upstream	-0.982307	7.48936	1.21189	0.270958	1
14	14495582	ENSDARG00000098293	si:dkey-27i16.2	-	70835	downstream	-0.981405	7.18441	1.2092	0.271491	1
4	64968448	ENSDARG00000100370	CT955963.1	+	-12963	upstream	0.927218	7.14729	1.20864	0.271601	1
18	28299605	ENSDARG00000095779	CR769777.2	+	-4286	upstream	-0.977044	7.37472	1.20844	0.271641	1
7	61716620	ENSDARG00000068258	lrch4	-	-33197	upstream	-0.976835	7.2756	1.20722	0.271884	1
6	50149146	ENSDARG00000090367	CU928043.1	-	-13709	upstream	-0.974089	7.29496	1.20551	0.272224	1
10	42613440	ENSDARG00000011190	fgfr1b	+	24049	inside	0.924405	7.38418	1.20425	0.272473	1
1	39117992	ENSDARG00000117532	BX957306.1	+	189356	downstream	0.917637	7.2556	1.20344	0.272635	1
1	39117977	ENSDARG00000117532	BX957306.1	+	189341	downstream	0.917196	7.26055	1.20316	0.272691	1
1	39117951	ENSDARG00000117532	BX957306.1	+	189315	downstream	0.915012	7.26055	1.20177	0.272969	1
23	6597186	ENSDARG00000058818	rbm38	+	10719	inside	-1.0492	7.12566	1.2005	0.273222	1
25	8754423	ENSDARG00000063101	man2a2	+	91954	downstream	0.911321	7.28526	1.20042	0.273237	1
4	43885092	ENSDARG00000087518	si:dkey-261p22.1	-	-21990	upstream	-0.965964	7.25572	1.19987	0.273348	1
19	46878757	ENSDARG00000100195	AL953858.1	+	54034	downstream	-0.956647	7.51844	1.19659	0.274005	1
6	23186091	ENSDARG00000014727	acox1	+	63302	downstream	-0.715658	7.28024	1.19084	0.27516	1
6	19278464	ENSDARG00000099476	zgc:174863	-	-7254	upstream	-0.948482	7.2407	1.18816	0.2757	1
6	19278425	ENSDARG00000099476	zgc:174863	-	-7215	upstream	-0.946133	7.2407	1.18667	0.276001	1
8	39537713	ENSDARG00000075565	lzts1	+	25781	inside	-0.945872	7.20514	1.18661	0.276014	1
8	39537692	ENSDARG00000075565	lzts1	+	25760	inside	-1.04408	7.21027	1.1819	0.276969	1
2	14712249	ENSDARG00000080774	CR388189.1	+	-1145	upstream	-0.552887	8.41143	1.18174	0.277003	1
19	46878719	ENSDARG00000100195	AL953858.1	+	53996	downstream	-0.931124	7.50596	1.18052	0.277249	1
6	19278477	ENSDARG00000099476	zgc:174863	-	-7267	upstream	-0.935508	7.18951	1.17951	0.277456	1
7	61716568	ENSDARG00000068258	lrch4	-	-33145	upstream	-0.926106	7.28539	1.17552	0.278271	1
18	28299598	ENSDARG00000095779	CR769777.2	+	-4293	upstream	-0.923515	7.36553	1.1747	0.278438	1
22	21371102	ENSDARG00000062103	ankrd24	-	21646	inside	-0.964736	7.24061	1.17163	0.279067	1
15	17261809	ENSDARG00000041586	dhx40	+	3563	inside	-0.920631	7.10905	1.17096	0.279203	1
15	17261782	ENSDARG00000041586	dhx40	+	3536	inside	-0.9197	7.10354	1.17038	0.279322	1
13	28897471	ENSDARG00000098392	ly6pge	+	-6488	upstream	-0.912286	7.3425	1.16744	0.279928	1
8	30122323	ENSDARG00000055232	fancc	+	9699	inside	-0.791491	7.33311	1.16724	0.27997	1
13	28897486	ENSDARG00000098392	ly6pge	+	-6473	upstream	-0.911894	7.33779	1.16719	0.279979	1
13	28897468	ENSDARG00000098392	ly6pge	+	-6491	upstream	-0.911894	7.3425	1.16719	0.279979	1
13	28897481	ENSDARG00000098392	ly6pge	+	-6478	upstream	-0.911894	7.3425	1.16719	0.279979	1
13	28897482	ENSDARG00000098392	ly6pge	+	-6477	upstream	-0.911894	7.3425	1.16719	0.279979	1
13	28897500	ENSDARG00000098392	ly6pge	+	-6459	upstream	-0.911894	7.3425	1.16719	0.279979	1
13	28897546	ENSDARG00000098392	ly6pge	+	-6413	upstream	-0.911894	7.3425	1.16719	0.279979	1
13	28897532	ENSDARG00000098392	ly6pge	+	-6427	upstream	-0.911888	7.3425	1.16719	0.279979	1
4	64188758	ENSDARG00000099414	BX914205.1	-	-7909	upstream	-1.12827	7.1147	1.16389	0.280661	1
4	32808348	ENSDARG00000088245	si:dkey-16p6.1	+	36135	downstream	0.846253	7.25098	1.1584	0.281798	1
4	32808407	ENSDARG00000088245	si:dkey-16p6.1	+	36194	downstream	0.846253	7.25098	1.1584	0.281798	1
4	32808355	ENSDARG00000088245	si:dkey-16p6.1	+	36142	downstream	0.845799	7.25098	1.15812	0.281856	1
25	25289011	ENSDARG00000103976	BX544877.2	+	-21052	upstream	-0.785817	7.37488	1.1576	0.281964	1
4	32808390	ENSDARG00000088245	si:dkey-16p6.1	+	36177	downstream	0.844491	7.25098	1.15729	0.282028	1
4	54667818	ENSDARG00000100414	si:ch211-227e10.2	+	49486	downstream	-0.891425	7.45098	1.15615	0.282266	1
4	54667793	ENSDARG00000100414	si:ch211-227e10.2	+	49461	downstream	-0.890755	7.45098	1.15573	0.282353	1
7	4271293	ENSDARG00000105343	klhl33	+	-7546	upstream	-0.892883	7.22557	1.15387	0.28274	1
6	16846024	ENSDARG00000097141	BX664705.1	-	10563	downstream	1.02992	7.19466	1.15335	0.282848	1
13	28897483	ENSDARG00000098392	ly6pge	+	-6476	upstream	-0.881978	7.33778	1.1487	0.283822	1
7	2436426	ENSDARG00000087375	zgc:66473	-	-6140	upstream	-0.875111	7.26557	1.1444	0.284725	1
7	6457	ENSDARG00000111902	FO704772.1	+	1161	downstream	-0.661528	8.02135	1.14376	0.284859	1
4	55755445	ENSDARG00000115819	CT583728.24	+	-2658	upstream	0.685285	8.06114	1.14255	0.285114	1
22	30568806	ENSDARG00000091718	BX649490.1	-	6132	inside	-1.17279	7.55984	1.13983	0.285689	1
22	25284580	ENSDARG00000087583	zgc:171717	+	-4780	upstream	-0.867775	7.17941	1.1378	0.286117	1
7	45344795	ENSDARG00000007745	uqcrfs1	+	-55921	upstream	-1.1832	7.12026	1.13732	0.286219	1
18	50069047	ENSDARG00000077007	abcc8b	-	14361	inside	-0.716099	7.31405	1.13458	0.2868	1
4	51270314	ENSDARG00000111966	CABZ01036080.1	+	-28833	upstream	-0.839144	8.03918	1.12736	0.288338	1
4	51270322	ENSDARG00000111966	CABZ01036080.1	+	-28825	upstream	-0.838926	8.03918	1.12723	0.288366	1
8	34995262	ENSDARG00000112710	BX005361.3	+	-3308	upstream	-0.841974	7.64225	1.12693	0.288432	1
7	2436400	ENSDARG00000087375	zgc:66473	-	-6114	upstream	-0.843551	7.26061	1.12514	0.288815	1
22	25284587	ENSDARG00000087583	zgc:171717	+	-4773	upstream	-0.840538	7.18461	1.12146	0.289604	1
20	21998109	ENSDARG00000009689	daam1b	-	-3208	upstream	-0.838366	7.18949	1.12094	0.289716	1
20	21998118	ENSDARG00000009689	daam1b	-	-3217	upstream	-0.837068	7.19468	1.12015	0.289887	1
8	34000996	ENSDARG00000013615	pbx3b	-	64577	inside	-1.09938	7.1257	1.11901	0.290132	1
17	1541177	ENSDARG00000074636	cep170b	+	-3726	upstream	-0.982417	7.54354	1.11727	0.290507	1
4	51270340	ENSDARG00000111966	CABZ01036080.1	+	-28807	upstream	-0.821999	8.0334	1.11707	0.29055	1
8	34995254	ENSDARG00000112710	BX005361.3	+	-3316	upstream	-0.823719	7.64604	1.11602	0.290778	1
8	34995191	ENSDARG00000112710	BX005361.3	+	-3379	upstream	-0.823719	7.64604	1.11602	0.290778	1
8	34995233	ENSDARG00000112710	BX005361.3	+	-3337	upstream	-0.823719	7.64604	1.11602	0.290778	1
3	53548413	ENSDARG00000052139	notch3	-	11168	inside	-0.828995	7.17889	1.11507	0.290983	1
7	45344817	ENSDARG00000007745	uqcrfs1	+	-55899	upstream	0.794704	7.12573	1.10666	0.29281	1
4	55755463	ENSDARG00000115819	CT583728.24	+	-2640	upstream	0.747793	8.06114	1.10165	0.293904	1
4	48513327	ENSDARG00000095106	si:dkey-28k24.2	-	-15705	upstream	0.702477	7.57153	1.10042	0.294174	1
6	10680901	ENSDARG00000096235	BX936397.1	+	-11039	upstream	-0.632967	7.14754	1.09897	0.294493	1
12	12481617	ENSDARG00000107646	BX548041.1	+	-131718	upstream	0.884017	7.32356	1.09815	0.294672	1
7	4271260	ENSDARG00000105343	klhl33	+	-7579	upstream	-0.628617	7.22557	1.098	0.294706	1
7	2209	ENSDARG00000111902	FO704772.1	+	-3087	upstream	-0.537777	7.4639	1.09294	0.295821	1
21	40794721	ENSDARG00000019651	zgc:162239	-	4683	inside	0.927834	7.43352	1.0885	0.296803	1
11	41193634	ENSDARG00000117437	CABZ01087025.2	+	1305	inside	0.630902	7.20012	1.08282	0.298067	1
15	13747444	ENSDARG00000084093	BX897750.1	-	77160	downstream	-1.13777	7.26577	1.08131	0.298405	1
22	30495170	ENSDARG00000111856	BX649490.4	+	-1190	upstream	1.15678	7.36123	1.07932	0.29885	1
6	14513645	ENSDARG00000100695	CR407585.1	-	-190954	upstream	0.714374	7.21555	1.07886	0.298953	1
25	12546537	ENSDARG00000103098	si:ch211-280a23.2	-	-30796	upstream	-0.745337	7.33338	1.07877	0.298972	1
7	55066731	ENSDARG00000117533	nadsyn1	-	-3265	upstream	0.710781	7.30951	1.07822	0.299096	1
4	11179069	ENSDARG00000001781	tspan11	+	6105	inside	-0.765259	7.24055	1.07722	0.299321	1
2	34616914	ENSDARG00000068323	astn1	+	44224	inside	-0.703269	7.08154	1.07462	0.299904	1
16	16492470	ENSDARG00000098641	nbeal2	-	29543	inside	-0.574826	7.4506	1.07366	0.300121	1
4	70677958	ENSDARG00000104787	si:dkey-28k24.2	+	-34849	upstream	-0.81195	7.44217	1.0674	0.301534	1
20	4929360	ENSDARG00000092335	BX649499.1	-	-21883	upstream	-0.86665	7.30001	1.06603	0.301843	1
4	55760990	ENSDARG00000115819	CT583728.24	+	2887	downstream	0.56604	7.71956	1.0616	0.30285	1
4	55761163	ENSDARG00000115819	CT583728.24	+	3060	downstream	0.97553	7.19492	1.0584	0.30358	1
17	1541140	ENSDARG00000074636	cep170b	+	-3763	upstream	-0.80591	7.54759	1.05651	0.304013	1
7	55066699	ENSDARG00000117533	nadsyn1	-	-3233	upstream	0.665748	7.34738	1.05234	0.304969	1
7	55066708	ENSDARG00000117533	nadsyn1	-	-3242	upstream	0.665748	7.34268	1.05234	0.304969	1
18	38006447	ENSDARG00000101673	CR381582.2	+	-11454	upstream	-0.958953	7.21028	1.04958	0.305604	1
4	55847300	ENSDARG00000098506	CT583728.2	+	-17595	upstream	1.06804	7.21545	1.0484	0.305875	1
4	54669504	ENSDARG00000105245	CR388413.5	+	-49300	upstream	-0.544922	7.50645	1.04379	0.306941	1
21	5535920	ENSDARG00000102159	ly6m6	+	4782	inside	-1.11685	7.10933	1.043	0.307126	1
21	6584215	ENSDARG00000080661	FP102966.1	+	-8720	upstream	1.13011	7.30461	1.04044	0.30772	1
7	45344802	ENSDARG00000007745	uqcrfs1	+	-55914	upstream	1.13674	7.12026	1.03998	0.307825	1
6	14990593	ENSDARG00000061505	mrps9	+	9832	inside	-0.781007	7.35658	1.03467	0.309064	1
20	31580488	ENSDARG00000092900	BX927258.1	+	-141764	upstream	0.861628	7.09801	1.01985	0.312556	1
18	50069081	ENSDARG00000077007	abcc8b	-	14327	inside	-0.656535	7.31405	1.01008	0.314883	1
10	16820833	ENSDARG00000103135	stoml2	-	47378	downstream	-1.10426	7.30475	1.00467	0.316183	1
20	8746832	ENSDARG00000091901	CR388209.2	-	88262	downstream	-1.08298	7.08146	0.999893	0.317336	1
23	44571160	ENSDARG00000087392	si:ch73-160p18.3	-	2899	inside	0.576194	7.29032	0.996313	0.318204	1
4	55760968	ENSDARG00000115819	CT583728.24	+	2865	downstream	0.924409	7.7588	0.996047	0.318269	1
10	6048372	ENSDARG00000103025	hmgcs1	+	37802	downstream	-0.755542	7.39781	0.995857	0.318315	1
7	8333	ENSDARG00000114910	FO704772.2	+	680	downstream	-0.738478	7.61097	0.984355	0.321126	1
8	34993274	ENSDARG00000114291	BX005361.4	+	4793	downstream	0.807955	7.13647	0.98351	0.321334	1
12	1243850	ENSDARG00000103614	pemt	+	-42792	upstream	0.56164	7.32823	0.979467	0.32233	1
10	6666600	ENSDARG00000095953	si:ch211-57m13.6	+	1689	inside	-0.731987	7.5836	0.977477	0.322823	1
1	38117082	ENSDARG00000057303	galnt7	+	-25272	upstream	0.830915	7.24555	0.976856	0.322976	1
2	51544646	ENSDARG00000101802	LO018493.1	-	-23567	upstream	-0.591731	8.15008	0.974174	0.323641	1
17	1540720	ENSDARG00000074636	cep170b	+	-4183	upstream	-1.05464	7.41589	0.971913	0.324204	1
17	1540746	ENSDARG00000074636	cep170b	+	-4157	upstream	-1.05446	7.41589	0.97164	0.324271	1
22	31755736	ENSDARG00000113244	CABZ01028298.1	-	-2799	upstream	-0.869213	7.20523	0.969902	0.324705	1
20	4138331	ENSDARG00000114538	CABZ01042336.1	-	-12077	upstream	-0.995531	7.33295	0.959889	0.327215	1
6	14513625	ENSDARG00000100695	CR407585.1	-	-190934	upstream	-0.846746	7.21046	0.955927	0.328215	1
4	32873284	ENSDARG00000109802	BX324003.2	-	15152	inside	-0.561173	7.84084	0.954614	0.328548	1
6	20690967	ENSDARG00000095901	col18a1b	-	16879	inside	0.538168	7.40657	0.953122	0.328926	1
1	27641771	ENSDARG00000104096	si:dkey-29d5.1	+	-71578	upstream	-0.526282	7.36586	0.949429	0.329865	1
11	41193597	ENSDARG00000117437	CABZ01087025.2	+	1268	inside	1.06812	7.19495	0.949206	0.329922	1
4	55754804	ENSDARG00000115819	CT583728.24	+	-3299	upstream	-0.834306	7.77609	0.948178	0.330184	1
23	41368749	ENSDARG00000107663	CABZ01056817.1	-	-22891	upstream	0.718622	6.98278	0.939609	0.332378	1
7	4259668	ENSDARG00000105343	klhl33	+	-19171	upstream	-0.812758	7.20505	0.934692	0.333647	1
22	8461841	ENSDARG00000110634	CABZ01061508.1	-	-6379	upstream	-0.608176	7.3383	0.929722	0.334935	1
23	5923412	ENSDARG00000117297	CABZ01026153.1	+	51906	downstream	-0.806088	7.18447	0.929505	0.334992	1
4	11179124	ENSDARG00000001781	tspan11	+	6160	inside	-0.655016	7.24055	0.928762	0.335185	1
19	31120608	ENSDARG00000095601	BX465206.1	-	-36635	upstream	-1.00995	7.50644	0.917196	0.338212	1
4	55759981	ENSDARG00000115819	CT583728.24	+	1878	downstream	-0.791599	7.27544	0.914604	0.338896	1
4	64188796	ENSDARG00000099414	BX914205.1	-	-7947	upstream	-0.806591	7.1147	0.911805	0.339636	1
1	44628954	ENSDARG00000037748	slc43a1b	-	9104	inside	0.851713	7.16867	0.90841	0.340537	1
17	1541151	ENSDARG00000074636	cep170b	+	-3752	upstream	0.97172	7.54354	0.905981	0.341183	1
9	14792222	ENSDARG00000038446	nrp2b	-	-287388	upstream	-0.836864	7.19993	0.905441	0.341327	1
13	44914416	ENSDARG00000113496	CR786566.2	-	-42817	upstream	-0.870924	7.23068	0.901378	0.342412	1
11	11825642	ENSDARG00000058663	pimr94	+	-17082	upstream	0.786087	7.36562	0.891715	0.345013	1
21	21158181	ENSDARG00000074777	ank1b	-	-9558	upstream	0.604227	7.37943	0.884666	0.346927	1
1	44628959	ENSDARG00000037748	slc43a1b	-	9099	inside	-0.949886	7.16867	0.874997	0.349576	1
4	55755412	ENSDARG00000115819	CT583728.24	+	-2691	upstream	0.630966	8.0526	0.870383	0.350849	1
2	57486142	ENSDARG00000042215	pias4b	-	-12151	upstream	-0.871066	7.45522	0.868515	0.351367	1
21	40794747	ENSDARG00000019651	zgc:162239	-	4657	inside	-0.872194	7.31909	0.864392	0.352513	1
18	28299653	ENSDARG00000095779	CR769777.2	+	-4238	upstream	0.855637	7.37472	0.860092	0.353713	1
18	28299657	ENSDARG00000095779	CR769777.2	+	-4234	upstream	-0.855069	7.37472	0.859174	0.35397	1
16	15348288	ENSDARG00000036987	has2	-	39171	downstream	0.466447	7.51053	0.858693	0.354105	1
2	14798064	ENSDARG00000092949	si:ch73-366i20.1	-	241	inside	0.657305	7.29977	0.853981	0.355429	1
1	27641756	ENSDARG00000104096	si:dkey-29d5.1	+	-71593	upstream	-0.83747	7.36124	0.853603	0.355535	1
4	54669454	ENSDARG00000105245	CR388413.5	+	-49350	upstream	-0.484568	7.5106	0.843684	0.358345	1
20	21037018	ENSDARG00000094224	si:dkey-219e20.2	+	14377	downstream	-0.508576	7.25572	0.842927	0.358561	1
7	2256	ENSDARG00000111902	FO704772.1	+	-3040	upstream	-0.749031	7.429	0.842506	0.358681	1
5	58610809	ENSDARG00000103164	zgc:194948	+	-54839	upstream	-0.957244	7.1948	0.841788	0.358886	1
7	55066688	ENSDARG00000117533	nadsyn1	-	-3222	upstream	-1.23502	7.34738	0.838653	0.359782	1
13	4112093	ENSDARG00000010681	tjap1	-	22048	inside	0.936927	7.09273	0.831311	0.361894	1
10	6666659	ENSDARG00000095953	si:ch211-57m13.6	+	1748	inside	0.652612	7.57167	0.829092	0.362535	1
8	34001023	ENSDARG00000013615	pbx3b	-	64550	inside	-0.807142	7.12573	0.828994	0.362563	1
17	1540709	ENSDARG00000074636	cep170b	+	-4194	upstream	0.923627	7.4114	0.824344	0.363913	1
20	31580544	ENSDARG00000092900	BX927258.1	+	-141708	upstream	-0.916914	7.109	0.824178	0.363961	1
4	63436564	ENSDARG00000100090	si:dkey-11d20.1	+	-48007	upstream	-0.676304	7.34706	0.816157	0.366306	1
4	55760140	ENSDARG00000115819	CT583728.24	+	2037	downstream	-0.891836	7.854	0.815632	0.36646	1
11	20074052	ENSDARG00000086324	si:dkey-274m17.3	-	-2145	upstream	-0.620736	7.36124	0.797604	0.371811	1
4	26383910	ENSDARG00000083413	CU137645.1	-	23353	downstream	0.906387	7.27527	0.796997	0.371993	1
4	57074809	ENSDARG00000100229	si:ch211-238e22.5	+	-19099	upstream	0.837355	7.57204	0.794585	0.372717	1
7	4271276	ENSDARG00000105343	klhl33	+	-7563	upstream	-0.556732	7.22557	0.793287	0.373108	1
13	29442517	ENSDARG00000054890	rgra	-	13342	downstream	0.902536	7.4201	0.791209	0.373735	1
17	1540704	ENSDARG00000074636	cep170b	+	-4199	upstream	-0.592633	7.57572	0.790713	0.373884	1
4	55755447	ENSDARG00000115819	CT583728.24	+	-2656	upstream	-0.920391	8.06114	0.790312	0.374006	1
1	44191107	ENSDARG00000078233	ctnnd1	+	17862	inside	0.913378	7.02435	0.790187	0.374044	1
20	8746812	ENSDARG00000091901	CR388209.2	-	88282	downstream	-0.738699	7.08146	0.789158	0.374355	1
13	21088871	ENSDARG00000098091	BX000463.1	+	232260	downstream	0.7634	7.69771	0.784046	0.375907	1
20	54066531	ENSDARG00000052408	mgat2	-	8605	downstream	-0.806165	7.16854	0.770441	0.380081	1
4	68573725	ENSDARG00000114192	BX548011.4	-	-4198	upstream	-0.411278	8.30546	0.768219	0.380769	1
8	39537738	ENSDARG00000075565	lzts1	+	25806	inside	0.80272	7.21027	0.76402	0.382074	1
15	17261766	ENSDARG00000041586	dhx40	+	3520	inside	0.801207	7.10905	0.761662	0.382809	1
4	30580534	ENSDARG00000104074	znf1052	-	-52295	upstream	-0.554367	7.13126	0.760613	0.383137	1
13	2505901	ENSDARG00000099997	cox20	-	15030	downstream	-0.533128	7.33313	0.759724	0.383415	1
4	55761179	ENSDARG00000115819	CT583728.24	+	3076	downstream	0.760215	7.19492	0.757073	0.384246	1
14	14495557	ENSDARG00000098293	si:dkey-27i16.2	-	70860	downstream	0.909413	7.17917	0.755594	0.384711	1
14	14495559	ENSDARG00000098293	si:dkey-27i16.2	-	70858	downstream	0.908461	7.17917	0.754486	0.38506	1
7	58390255	ENSDARG00000117517	CR354540.2	+	80357	downstream	-0.607185	7.69423	0.752572	0.385663	1
1	27641742	ENSDARG00000104096	si:dkey-29d5.1	+	-71607	upstream	-0.873373	7.36586	0.747651	0.387221	1
22	29380751	ENSDARG00000086778	pdgfba	-	-44442	upstream	-0.652067	7.23588	0.741736	0.389105	1
8	34995237	ENSDARG00000112710	BX005361.3	+	-3333	upstream	-1.10993	7.64222	0.737727	0.39039	1
4	55761220	ENSDARG00000115819	CT583728.24	+	3117	downstream	-0.747041	7.19492	0.73446	0.391441	1
6	20690924	ENSDARG00000095901	col18a1b	-	16922	inside	0.527146	7.41104	0.732727	0.392001	1
4	55754849	ENSDARG00000115819	CT583728.24	+	-3254	upstream	0.594973	7.77261	0.723295	0.395065	1
12	33578371	ENSDARG00000053474	tdrkh	-	4011	inside	-0.827995	7.34249	0.708314	0.400004	1
18	28938961	ENSDARG00000093015	si:ch211-174j14.2	-	-49	upstream	0.659372	7.36569	0.708105	0.400074	1
17	1540432	ENSDARG00000074636	cep170b	+	-4471	upstream	0.854062	7.36116	0.697172	0.403735	1
4	55760019	ENSDARG00000115819	CT583728.24	+	1916	downstream	-0.622955	7.27544	0.696315	0.404025	1
15	13747410	ENSDARG00000084093	BX897750.1	-	77194	downstream	-0.624807	7.26577	0.695657	0.404247	1
20	10989	ENSDARG00000087933	zgc:174972	-	5884	inside	0.535819	7.07566	0.693047	0.40513	1
4	55847309	ENSDARG00000098506	CT583728.2	+	-17586	upstream	-0.711384	7.21545	0.690558	0.405974	1
17	1540710	ENSDARG00000074636	cep170b	+	-4193	upstream	-0.487369	7.57973	0.685582	0.407671	1
6	16841644	ENSDARG00000097141	BX664705.1	-	14943	downstream	-0.719258	7.12033	0.674948	0.411332	1
2	51544619	ENSDARG00000101802	LO018493.1	-	-23540	upstream	0.595451	8.04463	0.674735	0.411406	1
17	1540446	ENSDARG00000074636	cep170b	+	-4457	upstream	-0.833055	7.39765	0.674658	0.411432	1
20	47003734	ENSDARG00000096770	CU571074.2	-	-43966	upstream	-0.812275	7.12052	0.673592	0.411802	1
19	31120526	ENSDARG00000095601	BX465206.1	-	-36553	upstream	-0.646057	7.16874	0.672628	0.412137	1
6	18023449	ENSDARG00000098726	rptor	-	-23673	upstream	0.825577	7.17389	0.66311	0.415464	1
22	25284562	ENSDARG00000087583	zgc:171717	+	-4798	upstream	-0.770317	7.18461	0.660559	0.416363	1
10	4420212	ENSDARG00000010729	CABZ01073795.1	-	-45022	upstream	-0.569013	7.14187	0.658148	0.417215	1
8	3013190	ENSDARG00000031222	lhx2b	+	-71930	upstream	-0.666449	7.1948	0.655086	0.4183	1
1	42272381	ENSDARG00000084202	BX927206.1	-	5269	downstream	0.808539	7.29476	0.648708	0.420575	1
8	34980494	ENSDARG00000114291	BX005361.4	+	-7987	upstream	-0.730368	7.41986	0.64057	0.423505	1
2	51544628	ENSDARG00000101802	LO018493.1	-	-23549	upstream	0.449399	8.15541	0.63778	0.424516	1
4	51270289	ENSDARG00000111966	CABZ01036080.1	+	-28858	upstream	-0.693697	8.03918	0.636969	0.42481	1
25	6098281	ENSDARG00000045932	cpeb1a	-	-15772	upstream	-0.771313	7.41583	0.636788	0.424876	1
4	66781731	ENSDARG00000101174	BX649556.1	+	-19134	upstream	0.529132	7.31432	0.636573	0.424955	1
15	11134068	ENSDARG00000097888	BX293559.1	-	-34348	upstream	0.438833	7.30923	0.63437	0.425757	1
13	28897543	ENSDARG00000098392	ly6pge	+	-6416	upstream	0.617768	7.3425	0.630157	0.427298	1
4	55755427	ENSDARG00000115819	CT583728.24	+	-2676	upstream	-0.517345	8.06114	0.627751	0.428182	1
13	25705411	ENSDARG00000091212	si:dkey-192p21.6	-	15496	inside	1.02416	7.26535	0.625352	0.429065	1
8	34980465	ENSDARG00000114291	BX005361.4	+	-8016	upstream	-0.519529	7.42427	0.619831	0.43111	1
21	40794742	ENSDARG00000019651	zgc:162239	-	4662	inside	0.561021	7.43352	0.615829	0.432602	1
7	61716645	ENSDARG00000068258	lrch4	-	-33222	upstream	-0.477729	7.28539	0.611466	0.434236	1
22	21371098	ENSDARG00000062103	ankrd24	-	21650	inside	-0.530047	7.24061	0.611321	0.434291	1
13	2505907	ENSDARG00000099997	cox20	-	15024	downstream	0.589413	7.3284	0.611152	0.434354	1
4	33156308	ENSDARG00000095596	si:dkeyp-4f2.6	+	16446	downstream	0.71714	7.71963	0.610428	0.434627	1
4	55755474	ENSDARG00000115819	CT583728.24	+	-2629	upstream	-0.475312	8.05543	0.609641	0.434923	1
2	34616920	ENSDARG00000068323	astn1	+	44230	inside	-0.55619	7.08712	0.604016	0.43705	1
15	46636723	ENSDARG00000011463	CABZ01044048.1	+	31241	downstream	0.727285	7.19995	0.601404	0.438043	1
4	33159012	ENSDARG00000095596	si:dkeyp-4f2.6	+	19150	downstream	-0.449946	7.53103	0.596011	0.440104	1
4	77558448	ENSDARG00000115988	AL935186.11	-	-1169	upstream	-0.513676	7.7967	0.595788	0.44019	1
7	45344821	ENSDARG00000007745	uqcrfs1	+	-55895	upstream	0.476919	7.12573	0.590201	0.442342	1
16	22083527	ENSDARG00000092020	CR855277.1	-	-19007	upstream	0.634418	7.19999	0.588445	0.443021	1
7	45344804	ENSDARG00000007745	uqcrfs1	+	-55912	upstream	-0.497998	7.12026	0.583652	0.444884	1
15	22554254	ENSDARG00000030532	arhgef12a	+	105798	downstream	-0.863927	7.20012	0.578426	0.44693	1
4	33156293	ENSDARG00000095596	si:dkeyp-4f2.6	+	16431	downstream	0.69345	7.78665	0.57685	0.44755	1
25	6098295	ENSDARG00000045932	cpeb1a	-	-15786	upstream	-0.57188	7.42025	0.574999	0.448279	1
4	77558512	ENSDARG00000115988	AL935186.11	-	-1233	upstream	0.548751	7.8035	0.570364	0.450114	1
8	39537657	ENSDARG00000075565	lzts1	+	25725	inside	-0.856343	7.2154	0.570152	0.450199	1
18	50069060	ENSDARG00000077007	abcc8b	-	14348	inside	0.656924	7.31405	0.568444	0.450878	1
18	28299643	ENSDARG00000095779	CR769777.2	+	-4248	upstream	0.637414	7.37472	0.566267	0.451746	1
15	22554199	ENSDARG00000030532	arhgef12a	+	105743	downstream	-0.770179	7.20012	0.564573	0.452424	1
7	23420566	ENSDARG00000080681	dre-mir-730	+	58404	downstream	-0.769974	7.15778	0.564474	0.452463	1
4	58846646	ENSDARG00000101304	CR388172.1	-	7358	downstream	-0.479042	7.23557	0.562632	0.453202	1
3	32880388	ENSDARG00000053260	zgc:113090	-	-6747	upstream	-0.536764	7.25555	0.56111	0.453813	1
4	64188753	ENSDARG00000099414	BX914205.1	-	-7904	upstream	-0.931427	7.1147	0.559125	0.454613	1
20	8746804	ENSDARG00000091901	CR388209.2	-	88290	downstream	-0.656918	7.08146	0.558216	0.45498	1
4	41745492	ENSDARG00000113626	znf976	-	26823	inside	0.436649	7.28046	0.553953	0.456707	1
8	34995200	ENSDARG00000112710	BX005361.3	+	-3370	upstream	0.710484	7.64604	0.553755	0.456788	1
11	11825676	ENSDARG00000058663	pimr94	+	-17048	upstream	0.536861	7.34249	0.552031	0.457489	1
7	8406	ENSDARG00000114910	FO704772.2	+	753	downstream	-0.526064	7.9615	0.547328	0.459412	1
2	12732722	ENSDARG00000097553	BX908750.1	+	-65644	upstream	0.726309	7.17392	0.5472	0.459464	1
18	28938981	ENSDARG00000093015	si:ch211-174j14.2	-	-69	upstream	-0.458138	7.36569	0.542195	0.461525	1
4	55760024	ENSDARG00000115819	CT583728.24	+	1921	downstream	-0.667215	7.27544	0.541362	0.461869	1
20	37110502	ENSDARG00000096733	BX855623.1	+	-146152	upstream	-0.41516	7.52255	0.541042	0.462001	1
17	1540764	ENSDARG00000074636	cep170b	+	-4139	upstream	0.589172	7.57995	0.539858	0.462492	1
2	21796842	ENSDARG00000075211	chd7	-	23855	inside	-0.697139	7.42922	0.538504	0.463053	1
4	55754819	ENSDARG00000115819	CT583728.24	+	-3284	upstream	-0.523495	7.76917	0.538125	0.463211	1
4	55760186	ENSDARG00000115819	CT583728.24	+	2083	downstream	-0.369965	7.85069	0.537645	0.463411	1
17	1540661	ENSDARG00000074636	cep170b	+	-4242	upstream	-0.577122	7.52294	0.533881	0.46498	1
2	21796880	ENSDARG00000075211	chd7	-	23817	inside	0.492678	7.30966	0.532107	0.465723	1
22	21371076	ENSDARG00000062103	ankrd24	-	21672	inside	-0.644936	7.69028	0.524915	0.468753	1
8	39537707	ENSDARG00000075565	lzts1	+	25775	inside	-0.677254	7.21027	0.521055	0.470392	1
1	42272376	ENSDARG00000084202	BX927206.1	-	5274	downstream	-0.668135	7.29476	0.515348	0.472833	1
9	2253610	ENSDARG00000094970	BX255915.2	+	-23707	upstream	-0.454826	7.2102	0.511795	0.474363	1
20	37110534	ENSDARG00000096733	BX855623.1	+	-146120	upstream	0.865377	7.52253	0.508506	0.475786	1
1	42272398	ENSDARG00000084202	BX927206.1	-	5252	downstream	-0.721326	7.29476	0.50675	0.476549	1
17	32205478	ENSDARG00000085514	CR407546.1	-	40777	downstream	-0.459207	7.63443	0.497107	0.480774	1
23	44571349	ENSDARG00000087392	si:ch73-160p18.3	-	2710	inside	-0.522083	7.13106	0.48839	0.484646	1
4	64968485	ENSDARG00000100370	CT955963.1	+	-12926	upstream	0.797501	7.19996	0.486753	0.485379	1
17	1540690	ENSDARG00000074636	cep170b	+	-4213	upstream	-0.468866	7.52709	0.483433	0.486872	1
20	4138082	ENSDARG00000114538	CABZ01042336.1	-	-11828	upstream	-0.382134	7.33784	0.482593	0.48725	1
17	1540647	ENSDARG00000074636	cep170b	+	-4256	upstream	-0.645318	7.40677	0.478471	0.489116	1
22	37207166	ENSDARG00000117324	LO018196.1	-	122951	downstream	-0.586918	7.29488	0.477394	0.489605	1
16	22083561	ENSDARG00000092020	CR855277.1	-	-19041	upstream	-0.833574	7.19479	0.477107	0.489736	1
25	6098267	ENSDARG00000045932	cpeb1a	-	-15758	upstream	-0.380701	7.42025	0.474251	0.491038	1
8	34980505	ENSDARG00000114291	BX005361.4	+	-7976	upstream	-0.386674	7.83101	0.47325	0.491496	1
15	17261737	ENSDARG00000041586	dhx40	+	3491	inside	0.57889	7.10905	0.472058	0.492042	1
20	54066443	ENSDARG00000052408	mgat2	-	8693	downstream	-0.822179	7.44623	0.471809	0.492156	1
21	32541064	ENSDARG00000073704	si:dkeyp-72g9.4	-	-53980	upstream	-0.384691	8.03024	0.469682	0.493133	1
18	28938985	ENSDARG00000093015	si:ch211-174j14.2	-	-73	upstream	-0.53317	7.36111	0.458779	0.498195	1
16	15348315	ENSDARG00000036987	has2	-	39144	downstream	-0.803057	7.50636	0.457232	0.498921	1
4	55754855	ENSDARG00000115819	CT583728.24	+	-3248	upstream	-0.591976	7.77609	0.456806	0.49912	1
25	2154161	ENSDARG00000097946	CR354430.3	-	-22700	upstream	0.642657	7.12037	0.456669	0.499185	1
20	10973	ENSDARG00000087933	zgc:174972	-	5900	inside	0.8075	7.07566	0.45527	0.499843	1
12	12481614	ENSDARG00000107646	BX548041.1	+	-131721	upstream	-0.459659	7.32356	0.454483	0.500214	1
4	55847313	ENSDARG00000098506	CT583728.2	+	-17582	upstream	-0.621891	7.21545	0.447315	0.503613	1
15	46636668	ENSDARG00000011463	CABZ01044048.1	+	31186	downstream	-0.573207	7.19479	0.446455	0.504023	1
21	4658257	ENSDARG00000109364	BX469935.1	-	-18251	upstream	-0.451088	7.17385	0.442452	0.505941	1
13	29442526	ENSDARG00000054890	rgra	-	13333	downstream	-0.580153	7.45517	0.429287	0.512339	1
15	17046127	ENSDARG00000042332	plin2	+	15654	inside	-0.658478	7.21018	0.428648	0.512653	1
9	4228647	ENSDARG00000104119	kalrna	+	-22271	upstream	-0.580929	7.32862	0.428559	0.512697	1
1	29354678	ENSDARG00000096643	BX908780.4	-	-27730	upstream	-0.473371	7.40676	0.428347	0.512801	1
17	1540763	ENSDARG00000074636	cep170b	+	-4140	upstream	-0.579312	7.41142	0.427981	0.512981	1
6	16841659	ENSDARG00000097141	BX664705.1	-	14928	downstream	-0.767425	7.11485	0.42425	0.514824	1
13	44914391	ENSDARG00000113496	CR786566.2	-	-42792	upstream	-0.59947	7.23573	0.423997	0.514949	1
22	31755707	ENSDARG00000113244	CABZ01028298.1	-	-2770	upstream	-0.578523	7.23078	0.420887	0.516495	1
7	6482	ENSDARG00000114910	FO704772.2	+	-1171	upstream	-0.470626	8.02429	0.419216	0.517329	1
18	50069033	ENSDARG00000077007	abcc8b	-	14375	inside	-0.574176	7.31405	0.419114	0.517379	1
20	50485978	ENSDARG00000107936	CABZ01080023.1	-	-124803	upstream	0.746801	7.2753	0.410365	0.521784	1
4	64188787	ENSDARG00000099414	BX914205.1	-	-7938	upstream	-0.649557	7.1147	0.41036	0.521787	1
2	14798085	ENSDARG00000092949	si:ch73-366i20.1	-	220	inside	0.481651	7.29977	0.410064	0.521937	1
20	37110542	ENSDARG00000096733	BX855623.1	+	-146112	upstream	-0.328722	7.52253	0.407802	0.523087	1
4	41745364	ENSDARG00000113626	znf976	-	26951	inside	-0.445015	7.43339	0.406274	0.523867	1
9	14792224	ENSDARG00000038446	nrp2b	-	-287390	upstream	-0.698615	7.19477	0.404915	0.524562	1
22	21371084	ENSDARG00000062103	ankrd24	-	21664	inside	-0.394558	7.68288	0.404064	0.524998	1
14	14495595	ENSDARG00000098293	si:dkey-27i16.2	-	70822	downstream	0.595172	7.17392	0.400133	0.52702	1
18	50069051	ENSDARG00000077007	abcc8b	-	14357	inside	0.363175	7.31405	0.399026	0.527593	1
13	4112159	ENSDARG00000010681	tjap1	-	21982	inside	0.760108	7.09273	0.398731	0.527745	1
17	32205436	ENSDARG00000085514	CR407546.1	-	40819	downstream	0.533365	7.63445	0.398703	0.52776	1
9	14792235	ENSDARG00000038446	nrp2b	-	-287401	upstream	-0.628437	7.19993	0.394026	0.530191	1
3	51535430	ENSDARG00000080933	BX005299.1	-	12820	downstream	0.552637	7.17389	0.393886	0.530264	1
14	14495553	ENSDARG00000098293	si:dkey-27i16.2	-	70864	downstream	-0.542282	7.17917	0.390692	0.531936	1
25	29524300	ENSDARG00000089131	il17rel	+	51939	downstream	-0.624101	7.21013	0.389479	0.532573	1
9	1512670	ENSDARG00000063732	pde11a	+	7464	inside	0.588707	7.14711	0.389032	0.532809	1
4	66781752	ENSDARG00000101174	BX649556.1	+	-19113	upstream	0.715848	7.3191	0.387407	0.533665	1
4	66781751	ENSDARG00000101174	BX649556.1	+	-19114	upstream	0.715975	7.30956	0.387293	0.533726	1
8	34000969	ENSDARG00000013615	pbx3b	-	64604	inside	-0.625668	7.13115	0.385871	0.534478	1
15	8265694	ENSDARG00000041869	tnfrsf19	-	43523	inside	-0.384979	7.06458	0.385097	0.534888	1
7	13019343	ENSDARG00000078060	syt7b	+	-20083	upstream	-0.5322	7.40227	0.384778	0.535057	1
13	4112137	ENSDARG00000010681	tjap1	-	22004	inside	0.439295	7.09273	0.383478	0.535748	1
23	16815050	ENSDARG00000012035	zgc:100832	+	82	inside	-0.409224	7.24095	0.382255	0.536399	1
2	14712176	ENSDARG00000080774	CR388189.1	+	-1218	upstream	0.696278	8.57205	0.380101	0.537549	1
9	1512605	ENSDARG00000063732	pde11a	+	7399	inside	-0.558695	7.19971	0.379978	0.537615	1
2	12732768	ENSDARG00000097553	BX908750.1	+	-65598	upstream	0.551613	7.17392	0.373328	0.541196	1
16	4257768	ENSDARG00000117664	CU469524.2	-	-15783	upstream	0.567197	7.51886	0.371751	0.542051	1
11	14359073	ENSDARG00000101341	si:ch211-262i1.6	+	15628	downstream	0.550095	7.18421	0.371403	0.542241	1
11	14359082	ENSDARG00000101341	si:ch211-262i1.6	+	15637	downstream	0.548648	7.18421	0.369683	0.543177	1
6	16841617	ENSDARG00000097141	BX664705.1	-	14970	downstream	0.549247	7.12577	0.369648	0.543196	1
23	44571430	ENSDARG00000087392	si:ch73-160p18.3	-	2629	inside	-0.660576	7.31888	0.369321	0.543375	1
14	14495591	ENSDARG00000098293	si:dkey-27i16.2	-	70826	downstream	0.5644	7.18441	0.369098	0.543496	1
12	39769189	ENSDARG00000103903	LO017650.1	+	83704	inside	-0.47861	7.53136	0.368551	0.543795	1
22	21371089	ENSDARG00000062103	ankrd24	-	21659	inside	0.488534	7.3564	0.367522	0.544358	1
1	27641727	ENSDARG00000104096	si:dkey-29d5.1	+	-71622	upstream	0.614901	7.35198	0.36694	0.544677	1
20	50149228	ENSDARG00000067509	slc24a4b	+	33893	inside	-0.479414	7.43776	0.364959	0.545765	1
4	33158996	ENSDARG00000095596	si:dkeyp-4f2.6	+	19134	downstream	-0.702932	7.52691	0.361085	0.547904	1
4	55760952	ENSDARG00000115819	CT583728.24	+	2849	downstream	-0.645199	7.7588	0.360837	0.548042	1
4	33158971	ENSDARG00000095596	si:dkeyp-4f2.6	+	19109	downstream	-0.702566	7.53103	0.360824	0.548049	1
4	77560023	ENSDARG00000081218	AL935186.2	-	787	downstream	-0.69678	7.79002	0.358317	0.549443	1
4	55760969	ENSDARG00000115819	CT583728.24	+	2866	downstream	0.430552	7.72318	0.356343	0.550544	1
17	1540807	ENSDARG00000074636	cep170b	+	-4096	upstream	-0.543702	7.58385	0.356312	0.550562	1
4	77558496	ENSDARG00000115988	AL935186.11	-	-1217	upstream	-0.440918	7.79665	0.355226	0.55117	1
15	7290686	ENSDARG00000100227	SLC7A1	-	46851	downstream	-0.330188	7.33343	0.351065	0.553511	1
22	27887609	ENSDARG00000105175	CR547131.1	-	-177917	upstream	0.669263	7.04735	0.350161	0.554022	1
16	22083494	ENSDARG00000092020	CR855277.1	-	-18974	upstream	-0.641313	7.19479	0.348711	0.554844	1
11	15365847	ENSDARG00000009724	rpn2	-	-68637	upstream	-0.425586	7.09816	0.348177	0.555147	1
11	14359039	ENSDARG00000101341	si:ch211-262i1.6	+	15594	downstream	0.505666	7.16845	0.347284	0.555655	1
8	19657048	ENSDARG00000113552	fam78bb	-	-7431	upstream	0.43585	7.37517	0.344888	0.557022	1
2	34616938	ENSDARG00000068323	astn1	+	44248	inside	0.460659	7.08712	0.341216	0.559128	1
23	5923393	ENSDARG00000117297	CABZ01026153.1	+	51887	downstream	-0.444989	7.18447	0.335032	0.562711	1
14	13270423	ENSDARG00000100707	si:dkey-48g21.7	+	-83278	upstream	-0.493616	7.30446	0.332157	0.564392	1
1	44761579	ENSDARG00000051993	si:dkey-9i23.4	+	-6078	upstream	0.354872	7.07596	0.331685	0.564669	1
4	55755431	ENSDARG00000115819	CT583728.24	+	-2672	upstream	-0.370982	8.06114	0.330131	0.565582	1
7	45344823	ENSDARG00000007745	uqcrfs1	+	-55893	upstream	0.470069	7.12573	0.329553	0.565922	1
20	50149246	ENSDARG00000067509	slc24a4b	+	33911	inside	0.340519	7.48096	0.328267	0.566681	1
7	4259714	ENSDARG00000105343	klhl33	+	-19125	upstream	0.633074	7.21021	0.326631	0.56765	1
10	4420271	ENSDARG00000010729	CABZ01073795.1	-	-45081	upstream	-0.396268	7.14187	0.325925	0.568068	1
22	21371118	ENSDARG00000062103	ankrd24	-	21630	inside	-0.403166	7.24061	0.323395	0.569574	1
4	48513360	ENSDARG00000095106	si:dkey-28k24.2	-	-15738	upstream	0.292403	7.58739	0.322398	0.57017	1
7	58390296	ENSDARG00000117517	CR354540.2	+	80398	downstream	0.417453	7.69423	0.319342	0.572004	1
12	33578413	ENSDARG00000053474	tdrkh	-	3969	inside	-0.425614	7.34249	0.318101	0.572751	1
4	55760963	ENSDARG00000115819	CT583728.24	+	2860	downstream	0.375476	7.72318	0.317774	0.572949	1
2	34616866	ENSDARG00000068323	astn1	+	44176	inside	0.392108	7.08153	0.317466	0.573134	1
25	24124667	ENSDARG00000051836	si:dkeyp-19e1.3	+	3056	inside	0.429604	7.39302	0.316783	0.573547	1
7	58390258	ENSDARG00000117517	CR354540.2	+	80360	downstream	0.415237	7.69423	0.316309	0.573834	1
2	57486121	ENSDARG00000042215	pias4b	-	-12130	upstream	-0.510995	7.45522	0.315105	0.574564	1
15	33790853	ENSDARG00000099206	CR855379.1	+	-16497	upstream	-0.401761	7.26579	0.314581	0.574883	1
23	5867534	ENSDARG00000117297	CABZ01026153.1	+	-3972	upstream	-0.32794	7.26575	0.313952	0.575265	1
11	14359056	ENSDARG00000101341	si:ch211-262i1.6	+	15611	downstream	-0.599473	7.18421	0.312403	0.57621	1
2	51544636	ENSDARG00000101802	LO018493.1	-	-23557	upstream	0.338953	8.14475	0.311972	0.576473	1
2	14712172	ENSDARG00000080774	CR388189.1	+	-1222	upstream	-0.624002	8.57006	0.311081	0.577018	1
4	66781737	ENSDARG00000101174	BX649556.1	+	-19128	upstream	-0.630333	7.3191	0.309407	0.578045	1
11	38017454	ENSDARG00000070214	slc41a1	-	-20035	upstream	-0.479061	7.25588	0.308421	0.578651	1
20	54066533	ENSDARG00000052408	mgat2	-	8603	downstream	0.340113	7.16324	0.308305	0.578722	1
23	44571350	ENSDARG00000087392	si:ch73-160p18.3	-	2709	inside	-0.313037	7.3332	0.307212	0.579396	1
21	21158214	ENSDARG00000074777	ank1b	-	-9591	upstream	-0.425879	7.37943	0.305786	0.580277	1
23	35620551	ENSDARG00000036704	tmem18	-	28449	downstream	0.626687	7.16317	0.305665	0.580353	1
4	30580551	ENSDARG00000104074	znf1052	-	-52312	upstream	-0.365078	7.15284	0.305452	0.580485	1
7	23423459	ENSDARG00000080681	dre-mir-730	+	61297	downstream	0.626765	7.27059	0.305371	0.580535	1
25	25288989	ENSDARG00000103976	BX544877.2	+	-21074	upstream	-0.414516	7.38405	0.303209	0.581878	1
20	50486023	ENSDARG00000107936	CABZ01080023.1	-	-124848	upstream	-0.341669	7.28508	0.30275	0.582163	1
21	5535928	ENSDARG00000102159	ly6m6	+	4790	inside	-0.597662	7.10383	0.302282	0.582455	1
4	55754878	ENSDARG00000115819	CT583728.24	+	-3225	upstream	-0.325838	7.76563	0.301312	0.583061	1
4	55761191	ENSDARG00000115819	CT583728.24	+	3088	downstream	-0.539769	7.19492	0.300484	0.583579	1
9	20062439	ENSDARG00000093861	BX957345.1	-	-97667	upstream	-0.595077	7.17395	0.299654	0.584099	1
4	48513334	ENSDARG00000095106	si:dkey-28k24.2	-	-15712	upstream	-0.27726	7.58341	0.298265	0.584972	1
20	25830832	ENSDARG00000043019	exoc1	-	47775	downstream	-0.361746	7.67981	0.294782	0.587172	1
16	23442148	ENSDARG00000009978	icn	+	10959	downstream	-0.573282	7.43353	0.293089	0.588248	1
4	30580567	ENSDARG00000104074	znf1052	-	-52328	upstream	-0.345638	7.14209	0.28968	0.590426	1
21	40794758	ENSDARG00000019651	zgc:162239	-	4646	inside	0.390376	7.43352	0.286606	0.592404	1
10	6666633	ENSDARG00000095953	si:ch211-57m13.6	+	1722	inside	0.355502	7.5836	0.284886	0.593517	1
7	2436454	ENSDARG00000087375	zgc:66473	-	-6168	upstream	-0.413356	7.26062	0.284579	0.593715	1
2	12732720	ENSDARG00000097553	BX908750.1	+	-65646	upstream	-0.592148	7.16864	0.283116	0.594666	1
1	38117077	ENSDARG00000057303	galnt7	+	-25277	upstream	-0.402275	7.23552	0.282378	0.595147	1
4	63436648	ENSDARG00000100090	si:dkey-11d20.1	+	-47923	upstream	-0.360223	7.35175	0.282137	0.595304	1
3	50795311	ENSDARG00000097976	CR812464.1	-	-46195	upstream	0.339944	7.40243	0.276085	0.599279	1
8	39537727	ENSDARG00000075565	lzts1	+	25795	inside	0.46376	7.19994	0.275589	0.599607	1
18	50069076	ENSDARG00000077007	abcc8b	-	14332	inside	0.568253	7.31405	0.274627	0.600245	1
7	61732909	ENSDARG00000038865	acox3	+	-31131	upstream	-0.348396	7.22052	0.274341	0.600435	1
18	50069065	ENSDARG00000077007	abcc8b	-	14343	inside	0.564219	7.31405	0.271368	0.602416	1
20	45967041	ENSDARG00000096676	AL929237.3	-	16399	inside	0.344906	7.36132	0.271234	0.602505	1
14	13270442	ENSDARG00000100707	si:dkey-48g21.7	+	-83259	upstream	0.445303	7.30446	0.265142	0.606609	1
16	25930428	ENSDARG00000014975	irge1	-	47635	downstream	-0.55863	7.33781	0.26436	0.607141	1
2	43170319	ENSDARG00000074118	ftr12	-	-18961	upstream	0.550122	7.23565	0.258937	0.610851	1
8	34980523	ENSDARG00000114291	BX005361.4	+	-7958	upstream	0.30562	7.83101	0.258134	0.611405	1
19	46878760	ENSDARG00000100195	AL953858.1	+	54037	downstream	-0.293076	7.51844	0.257217	0.612039	1
7	8016	ENSDARG00000114910	FO704772.2	+	363	downstream	-0.537806	8.40678	0.256432	0.612582	1
1	44761555	ENSDARG00000051993	si:dkey-9i23.4	+	-6102	upstream	-0.324841	7.0703	0.253058	0.61493	1
5	826526	ENSDARG00000089382	zgc:158463	-	-606	upstream	-0.349415	8.21791	0.252049	0.615636	1
3	50795371	ENSDARG00000097976	CR812464.1	-	-46255	upstream	0.406969	7.38888	0.250163	0.61696	1
22	29380725	ENSDARG00000086778	pdgfba	-	-44416	upstream	0.510979	7.23585	0.249965	0.6171	1
4	33158942	ENSDARG00000095596	si:dkeyp-4f2.6	+	19080	downstream	-0.368167	7.52694	0.249397	0.6175	1
8	34980459	ENSDARG00000114291	BX005361.4	+	-8022	upstream	0.375824	7.41088	0.249151	0.617673	1
13	21088880	ENSDARG00000098091	BX000463.1	+	232269	downstream	-0.390522	7.69772	0.246058	0.619864	1
6	20690939	ENSDARG00000095901	col18a1b	-	16907	inside	0.326056	7.41104	0.244122	0.621245	1
7	6469	ENSDARG00000111902	FO704772.1	+	1173	downstream	0.388665	8.02136	0.241579	0.623068	1
8	34995227	ENSDARG00000112710	BX005361.3	+	-3343	upstream	0.412905	7.64225	0.241159	0.623371	1
15	46636704	ENSDARG00000011463	CABZ01044048.1	+	31222	downstream	0.524718	7.19995	0.238863	0.625028	1
4	57074828	ENSDARG00000100229	si:ch211-238e22.5	+	-19080	upstream	0.447119	7.57602	0.23874	0.625118	1
22	25284553	ENSDARG00000087583	zgc:171717	+	-4807	upstream	-0.464056	7.18461	0.238565	0.625245	1
20	31580535	ENSDARG00000092900	BX927258.1	+	-141717	upstream	-0.506884	7.11452	0.23809	0.625589	1
19	46878750	ENSDARG00000100195	AL953858.1	+	54027	downstream	-0.308475	7.51843	0.238023	0.625638	1
10	6048390	ENSDARG00000103025	hmgcs1	+	37820	downstream	-0.371744	7.39781	0.231799	0.630193	1
22	37207187	ENSDARG00000117324	LO018196.1	-	122930	downstream	-0.494624	7.29488	0.231567	0.630365	1
8	34995256	ENSDARG00000112710	BX005361.3	+	-3314	upstream	-0.350582	7.64222	0.231116	0.630698	1
13	28897529	ENSDARG00000098392	ly6pge	+	-6430	upstream	-0.405812	7.26576	0.231082	0.630723	1
8	19657104	ENSDARG00000113552	fam78bb	-	-7487	upstream	0.295196	7.37517	0.230437	0.6312	1
12	28089687	ENSDARG00000009624	CABZ01027646.1	+	-27678	upstream	-0.493203	7.31447	0.23036	0.631257	1
12	12481593	ENSDARG00000107646	BX548041.1	+	-131742	upstream	0.405197	7.32356	0.229068	0.632216	1
4	55760032	ENSDARG00000115819	CT583728.24	+	1929	downstream	0.508346	7.27542	0.229	0.632266	1
4	48513011	ENSDARG00000095106	si:dkey-28k24.2	-	-15389	upstream	0.300582	7.55935	0.226599	0.634058	1
17	1541220	ENSDARG00000074636	cep170b	+	-3683	upstream	-0.324309	7.49794	0.225126	0.635161	1
20	50149284	ENSDARG00000067509	slc24a4b	+	33949	inside	-0.28853	7.46811	0.223778	0.636176	1
6	16846085	ENSDARG00000097141	BX664705.1	-	10502	downstream	0.401307	7.15788	0.222822	0.636898	1
20	25830793	ENSDARG00000043019	exoc1	-	47814	downstream	-0.482521	7.7091	0.221798	0.637673	1
7	6488	ENSDARG00000114910	FO704772.2	+	-1165	upstream	-0.361338	8.02429	0.218448	0.640225	1
21	25860365	ENSDARG00000069507	mettl27	-	-58409	upstream	0.279148	7.3471	0.217819	0.640706	1
6	16846033	ENSDARG00000097141	BX664705.1	-	10554	downstream	-0.395655	7.19466	0.217606	0.64087	1
11	38017459	ENSDARG00000070214	slc41a1	-	-20040	upstream	-0.451069	7.26085	0.21597	0.642128	1
4	55755404	ENSDARG00000115819	CT583728.24	+	-2699	upstream	-0.180766	8.044	0.213906	0.643723	1
2	51544656	ENSDARG00000101802	LO018493.1	-	-23577	upstream	-0.464155	8.15809	0.21347	0.644061	1
5	58610786	ENSDARG00000103164	zgc:194948	+	-54862	upstream	0.39933	7.19483	0.213285	0.644205	1
12	6933389	ENSDARG00000008127	pcdh15b	-	-28014	upstream	0.383256	7.25066	0.212967	0.644451	1
6	14513664	ENSDARG00000100695	CR407585.1	-	-190973	upstream	-0.317089	7.20012	0.21114	0.645875	1
13	19270889	ENSDARG00000076815	eif3s10	+	-13047	upstream	-0.269959	7.38441	0.210972	0.646007	1
8	38729989	ENSDARG00000060518	pcsk5b	-	80244	inside	-0.439364	7.30958	0.210324	0.646514	1
4	32873231	ENSDARG00000109802	BX324003.2	-	15205	inside	-0.380349	7.62285	0.209822	0.646907	1
17	7341499	ENSDARG00000029234	stxbp5b	-	9989	inside	-0.461572	7.38877	0.208329	0.648081	1
12	33578394	ENSDARG00000053474	tdrkh	-	3988	inside	-0.4611	7.34249	0.208017	0.648326	1
13	25705400	ENSDARG00000091212	si:dkey-192p21.6	-	15507	inside	0.376499	7.26535	0.207227	0.648949	1
18	28299655	ENSDARG00000095779	CR769777.2	+	-4236	upstream	0.379797	7.37472	0.206719	0.649351	1
7	8355	ENSDARG00000114910	FO704772.2	+	702	downstream	-0.324152	7.97362	0.206552	0.649484	1
4	54181870	ENSDARG00000117658	BX936303.2	+	136	inside	0.289647	7.17395	0.206303	0.649681	1
4	32873229	ENSDARG00000109802	BX324003.2	-	15207	inside	0.29028	7.61901	0.205509	0.650311	1
20	8746830	ENSDARG00000091901	CR388209.2	-	88264	downstream	0.447044	7.08146	0.204074	0.651453	1
4	58846641	ENSDARG00000101304	CR388172.1	-	7363	downstream	0.281103	7.2305	0.203601	0.65183	1
10	42613438	ENSDARG00000011190	fgfr1b	+	24047	inside	0.362122	7.39771	0.201853	0.653229	1
17	1541163	ENSDARG00000074636	cep170b	+	-3740	upstream	0.341237	7.54354	0.201382	0.653608	1
4	70677985	ENSDARG00000104787	si:dkey-28k24.2	+	-34822	upstream	-0.284144	7.44217	0.201334	0.653646	1
19	31120564	ENSDARG00000095601	BX465206.1	-	-36591	upstream	0.401099	7.5148	0.195294	0.658546	1
5	826519	ENSDARG00000089382	zgc:158463	-	-599	upstream	-0.382537	8.0871	0.194221	0.659427	1
4	55760121	ENSDARG00000115819	CT583728.24	+	2018	downstream	-0.435246	7.82079	0.19361	0.659929	1
8	34995229	ENSDARG00000112710	BX005361.3	+	-3341	upstream	0.317806	7.6384	0.193607	0.659931	1
9	14792245	ENSDARG00000038446	nrp2b	-	-287411	upstream	0.43238	7.19993	0.192527	0.660822	1
4	33158946	ENSDARG00000095596	si:dkeyp-4f2.6	+	19084	downstream	-0.435538	7.52691	0.192109	0.661167	1
4	55760997	ENSDARG00000115819	CT583728.24	+	2894	downstream	0.421711	7.71596	0.190353	0.662623	1
10	12271804	ENSDARG00000113923	CR388225.1	+	-61449	upstream	-0.433276	7.25564	0.188479	0.664186	1
4	64968475	ENSDARG00000100370	CT955963.1	+	-12936	upstream	-0.350376	7.19996	0.188477	0.664188	1
18	28938995	ENSDARG00000093015	si:ch211-174j14.2	-	-83	upstream	-0.340422	7.36569	0.188363	0.664282	1
6	14513642	ENSDARG00000100695	CR407585.1	-	-190951	upstream	0.527876	7.21044	0.186863	0.665541	1
12	6933377	ENSDARG00000008127	pcdh15b	-	-28002	upstream	0.241798	7.25066	0.185215	0.666929	1
8	34995174	ENSDARG00000112710	BX005361.3	+	-3396	upstream	-0.44346	7.64222	0.184317	0.667689	1
4	77560066	ENSDARG00000081218	AL935186.2	-	744	downstream	-0.415066	7.66459	0.179513	0.671792	1
16	25930409	ENSDARG00000014975	irge1	-	47654	downstream	0.316359	7.33312	0.178743	0.672456	1
8	3013173	ENSDARG00000031222	lhx2b	+	-71947	upstream	0.330886	7.1948	0.177482	0.673546	1
18	50069073	ENSDARG00000077007	abcc8b	-	14335	inside	-0.296932	7.31405	0.17376	0.676791	1
20	4138259	ENSDARG00000114538	CABZ01042336.1	-	-12005	upstream	0.322915	7.32826	0.173554	0.676972	1
22	37207161	ENSDARG00000117324	LO018196.1	-	122956	downstream	0.40336	7.28518	0.172597	0.677814	1
10	6048412	ENSDARG00000103025	hmgcs1	+	37842	downstream	-0.293767	7.39781	0.172385	0.678001	1
22	30495159	ENSDARG00000111856	BX649490.4	+	-1201	upstream	0.3989	7.35659	0.169932	0.680173	1
13	25705372	ENSDARG00000091212	si:dkey-192p21.6	-	15535	inside	0.393749	7.25541	0.167867	0.682014	1
20	45967039	ENSDARG00000096676	AL929237.3	-	16401	inside	-0.286058	7.23575	0.167765	0.682106	1
19	31120570	ENSDARG00000095601	BX465206.1	-	-36597	upstream	-0.388504	7.51062	0.161486	0.687792	1
1	29354709	ENSDARG00000096643	BX908780.4	-	-27761	upstream	-0.290119	7.41126	0.160922	0.688309	1
4	30580578	ENSDARG00000104074	znf1052	-	-52339	upstream	0.270805	7.15284	0.157236	0.691714	1
22	30568815	ENSDARG00000091718	BX649490.1	-	6123	inside	-0.343302	7.55172	0.155449	0.693382	1
4	63436568	ENSDARG00000100090	si:dkey-11d20.1	+	-48003	upstream	0.265962	7.3564	0.154702	0.694082	1
20	25830876	ENSDARG00000043019	exoc1	-	47731	downstream	-0.251099	7.7343	0.15416	0.694592	1
3	2040941	ENSDARG00000076573	si:dkey-88j15.3	-	-7836	upstream	0.380742	7.16319	0.153965	0.694775	1
15	13747407	ENSDARG00000084093	BX897750.1	-	77197	downstream	0.378046	7.26577	0.153918	0.694819	1
7	61716653	ENSDARG00000068258	lrch4	-	-33230	upstream	-0.36923	7.25083	0.153916	0.694821	1
12	33578381	ENSDARG00000053474	tdrkh	-	4001	inside	0.363692	7.34249	0.153856	0.694877	1
7	8409	ENSDARG00000114910	FO704772.2	+	756	downstream	-0.246502	7.9615	0.151874	0.696751	1
20	47003692	ENSDARG00000096770	CU571074.2	-	-43924	upstream	0.355628	7.12052	0.151305	0.697292	1
6	14990620	ENSDARG00000061505	mrps9	+	9859	inside	-0.266588	7.36123	0.14894	0.69955	1
15	17261768	ENSDARG00000041586	dhx40	+	3522	inside	0.342268	7.10905	0.148153	0.700307	1
22	21371068	ENSDARG00000062103	ankrd24	-	21680	inside	-0.213307	7.6866	0.147768	0.700677	1
23	37204955	ENSDARG00000059705	vwa5b1	+	19708	downstream	0.292396	7.44652	0.146631	0.701776	1
4	30580544	ENSDARG00000104074	znf1052	-	-52305	upstream	0.26398	7.15284	0.141693	0.706603	1
15	33790829	ENSDARG00000099206	CR855379.1	+	-16521	upstream	-0.247171	7.26579	0.141674	0.706622	1
2	56482434	ENSDARG00000067872	CU469531.1	+	-5234	upstream	0.202452	8.0036	0.141499	0.706795	1
4	55754860	ENSDARG00000115819	CT583728.24	+	-3243	upstream	0.304871	7.77609	0.135561	0.712735	1
4	51270310	ENSDARG00000111966	CABZ01036080.1	+	-28837	upstream	-0.223644	8.03918	0.135559	0.712736	1
7	4259716	ENSDARG00000105343	klhl33	+	-19123	upstream	-0.339114	7.21021	0.134558	0.713752	1
3	2040955	ENSDARG00000076573	si:dkey-88j15.3	-	-7850	upstream	-0.306113	7.16845	0.134228	0.714088	1
7	4259719	ENSDARG00000105343	klhl33	+	-19120	upstream	-0.338378	7.20506	0.134044	0.714275	1
15	33790801	ENSDARG00000099206	CR855379.1	+	-16549	upstream	0.23735	7.27565	0.133259	0.715077	1
14	14495589	ENSDARG00000098293	si:dkey-27i16.2	-	70828	downstream	0.240971	7.18441	0.133016	0.715326	1
4	66781771	ENSDARG00000101174	BX649556.1	+	-19094	upstream	-0.203306	7.3191	0.132192	0.71617	1
2	56482440	ENSDARG00000067872	CU469531.1	+	-5228	upstream	-0.232604	8.00062	0.129578	0.71887	1
7	58390311	ENSDARG00000117517	CR354540.2	+	80413	downstream	0.273004	7.68682	0.128109	0.720401	1
15	22554246	ENSDARG00000030532	arhgef12a	+	105790	downstream	0.233342	7.20012	0.127902	0.720618	1
6	19278409	ENSDARG00000099476	zgc:174863	-	-7199	upstream	-0.371818	7.22045	0.127666	0.720865	1
4	25531943	ENSDARG00000031346	rbm17	-	-16352	upstream	-0.264353	7.24072	0.126026	0.722589	1
20	3961773	ENSDARG00000088444	selenol	-	-8142	upstream	0.196689	7.47261	0.125754	0.722876	1
6	50149163	ENSDARG00000090367	CU928043.1	-	-13726	upstream	-0.332302	7.22551	0.124196	0.724527	1
14	12850069	ENSDARG00000037498	gria3b	-	-12637	upstream	0.345845	7.05305	0.123979	0.724759	1
4	77560078	ENSDARG00000081218	AL935186.2	-	732	downstream	-0.315104	7.66459	0.123902	0.72484	1
4	63436619	ENSDARG00000100090	si:dkey-11d20.1	+	-47952	upstream	-0.262287	7.3564	0.123399	0.725376	1
24	16941002	ENSDARG00000073786	cmbl	-	-23916	upstream	0.29748	7.27073	0.122641	0.726188	1
4	70677941	ENSDARG00000104787	si:dkey-28k24.2	+	-34866	upstream	-0.188452	7.44217	0.121831	0.727057	1
15	13747453	ENSDARG00000084093	BX897750.1	-	77151	downstream	-0.299996	7.26079	0.120495	0.728498	1
15	17261725	ENSDARG00000041586	dhx40	+	3479	inside	-0.360445	7.10905	0.120216	0.728801	1
13	28897456	ENSDARG00000098392	ly6pge	+	-6503	upstream	-0.216071	7.27067	0.118544	0.730619	1
16	15348302	ENSDARG00000036987	has2	-	39157	downstream	0.32771	7.50636	0.117582	0.731672	1
4	55760937	ENSDARG00000115819	CT583728.24	+	2834	downstream	0.202424	7.7588	0.113798	0.735861	1
1	39117982	ENSDARG00000117532	BX957306.1	+	189346	downstream	-0.247988	7.25557	0.111698	0.738219	1
20	37110485	ENSDARG00000096733	BX855623.1	+	-146169	upstream	0.246727	7.50591	0.111506	0.738436	1
12	1243848	ENSDARG00000103614	pemt	+	-42794	upstream	0.244845	7.33296	0.111	0.739008	1
16	22083544	ENSDARG00000092020	CR855277.1	-	-19024	upstream	0.318272	7.19999	0.110118	0.74001	1
2	43170286	ENSDARG00000074118	ftr12	-	-18928	upstream	-0.298563	7.23058	0.110036	0.740103	1
20	54066472	ENSDARG00000052408	mgat2	-	8664	downstream	-0.312556	7.44623	0.109389	0.74084	1
20	8746859	ENSDARG00000091901	CR388209.2	-	88235	downstream	-0.298048	7.08146	0.109054	0.741224	1
1	44191088	ENSDARG00000078233	ctnnd1	+	17843	inside	0.279124	7.03016	0.106321	0.744372	1
4	55761168	ENSDARG00000115819	CT583728.24	+	3065	downstream	0.306311	7.19492	0.105074	0.745824	1
4	64968471	ENSDARG00000100370	CT955963.1	+	-12940	upstream	-0.236203	7.19996	0.103032	0.74822	1
4	55760050	ENSDARG00000115819	CT583728.24	+	1947	downstream	0.268215	7.27046	0.1027	0.748613	1
3	2041004	ENSDARG00000076573	si:dkey-88j15.3	-	-7899	upstream	-0.284007	7.16845	0.101545	0.749983	1
18	28299661	ENSDARG00000095779	CR769777.2	+	-4230	upstream	-0.295861	7.37472	0.100377	0.751378	1
13	44914381	ENSDARG00000113496	CR786566.2	-	-42782	upstream	0.260908	7.23573	0.0979424	0.754313	1
9	4228712	ENSDARG00000104119	kalrna	+	-22206	upstream	-0.275365	7.32387	0.0978741	0.754396	1
8	19657060	ENSDARG00000113552	fam78bb	-	-7443	upstream	-0.166318	7.37517	0.0963768	0.756222	1
20	37110539	ENSDARG00000096733	BX855623.1	+	-146115	upstream	0.187677	7.52253	0.0953436	0.757491	1
9	1512613	ENSDARG00000063732	pde11a	+	7407	inside	0.297561	7.19971	0.0944495	0.758595	1
4	54667761	ENSDARG00000100414	si:ch211-227e10.2	+	49429	downstream	0.15959	7.4466	0.0935863	0.759666	1
4	51270354	ENSDARG00000111966	CABZ01036080.1	+	-28793	upstream	0.214222	8.0334	0.0934027	0.759895	1
21	21158199	ENSDARG00000074777	ank1b	-	-9576	upstream	-0.203923	7.37943	0.0930715	0.760308	1
7	58390272	ENSDARG00000117517	CR354540.2	+	80374	downstream	0.219827	7.61491	0.0918736	0.761809	1
21	32541090	ENSDARG00000073704	si:dkeyp-72g9.4	-	-54006	upstream	-0.148246	8.03894	0.0915098	0.762266	1
2	14798075	ENSDARG00000092949	si:ch73-366i20.1	-	230	inside	0.26442	7.29977	0.091388	0.76242	1
10	4419562	ENSDARG00000010729	CABZ01073795.1	-	-44372	upstream	0.202872	7.19984	0.09081	0.76315	1
12	6933366	ENSDARG00000008127	pcdh15b	-	-27991	upstream	0.168021	7.24567	0.0903892	0.763683	1
17	1540420	ENSDARG00000074636	cep170b	+	-4483	upstream	-0.309922	7.36116	0.0901292	0.764013	1
4	77560084	ENSDARG00000081218	AL935186.2	-	726	downstream	-0.247529	7.66459	0.0896975	0.764562	1
4	43885069	ENSDARG00000087518	si:dkey-261p22.1	-	-21967	upstream	-0.309311	7.25572	0.0893637	0.764988	1
8	34995198	ENSDARG00000112710	BX005361.3	+	-3372	upstream	-0.424654	7.64604	0.0893608	0.764991	1
2	34616929	ENSDARG00000068323	astn1	+	44239	inside	-0.235375	7.08712	0.0891888	0.765211	1
15	13747473	ENSDARG00000084093	BX897750.1	-	77131	downstream	0.236068	7.26577	0.0880749	0.766639	1
22	25284619	ENSDARG00000087583	zgc:171717	+	-4741	upstream	-0.218685	7.18986	0.0875057	0.767372	1
8	19657094	ENSDARG00000113552	fam78bb	-	-7477	upstream	0.182128	7.37517	0.0864473	0.768743	1
1	44761627	ENSDARG00000051993	si:dkey-9i23.4	+	-6030	upstream	0.178896	7.07596	0.0849636	0.77068	1
4	41745469	ENSDARG00000113626	znf976	-	26846	inside	-0.179017	7.27554	0.0841433	0.771759	1
22	26010002	ENSDARG00000110069	pdgfaa	-	-4108	upstream	0.18779	7.4853	0.0821246	0.774439	1
2	56482424	ENSDARG00000067872	CU469531.1	+	-5244	upstream	-0.16086	7.95546	0.0797091	0.777692	1
5	18169572	ENSDARG00000013434	hira	+	122461	downstream	0.182968	7.28041	0.0792315	0.778342	1
10	12271814	ENSDARG00000113923	CR388225.1	+	-61439	upstream	-0.224562	7.25564	0.0790978	0.778524	1
24	16941020	ENSDARG00000073786	cmbl	-	-23934	upstream	-0.22368	7.28546	0.0778089	0.780289	1
18	38006415	ENSDARG00000101673	CR381582.2	+	-11486	upstream	-0.191149	7.21028	0.0775923	0.780587	1
18	28299659	ENSDARG00000095779	CR769777.2	+	-4232	upstream	-0.285826	7.37472	0.0771741	0.781164	1
5	826533	ENSDARG00000089382	zgc:158463	-	-613	upstream	-0.177678	8.22047	0.0771349	0.781218	1
13	21088856	ENSDARG00000098091	BX000463.1	+	232245	downstream	-0.181778	7.69037	0.0755037	0.783486	1
17	7341542	ENSDARG00000029234	stxbp5b	-	9946	inside	0.205701	7.38877	0.0747383	0.784559	1
3	32880423	ENSDARG00000053260	zgc:113090	-	-6782	upstream	0.260443	7.3425	0.0725116	0.787714	1
22	29380714	ENSDARG00000086778	pdgfba	-	-44405	upstream	0.213198	7.24088	0.0722282	0.78812	1
22	30568833	ENSDARG00000091718	BX649490.1	-	6105	inside	0.22857	7.4683	0.0715646	0.789072	1
20	3961784	ENSDARG00000088444	selenol	-	-8153	upstream	0.22154	7.47261	0.0714601	0.789223	1
5	54286600	ENSDARG00000098786	rangrf	+	6465	inside	0.23665	7.34738	0.0712877	0.789471	1
20	3961775	ENSDARG00000088444	selenol	-	-8144	upstream	-0.219151	7.47261	0.069875	0.791519	1
14	12850089	ENSDARG00000037498	gria3b	-	-12657	upstream	0.236486	7.05305	0.0695756	0.791956	1
25	29524285	ENSDARG00000089131	il17rel	+	51924	downstream	0.147128	7.21013	0.069134	0.792602	1
4	64188841	ENSDARG00000099414	BX914205.1	-	-7992	upstream	-0.271848	7.1147	0.0684086	0.793668	1
2	34616906	ENSDARG00000068323	astn1	+	44216	inside	-0.183618	7.08712	0.0671694	0.795504	1
1	27641733	ENSDARG00000104096	si:dkey-29d5.1	+	-71616	upstream	-0.201392	7.36586	0.0667862	0.796075	1
4	11179130	ENSDARG00000001781	tspan11	+	6166	inside	-0.212441	7.19981	0.0667787	0.796086	1
7	55066730	ENSDARG00000117533	nadsyn1	-	-3264	upstream	-0.537376	7.33801	0.0654329	0.798106	1
9	4347113	ENSDARG00000112749	FP015810.1	+	-82480	upstream	-0.208439	7.2409	0.0652702	0.798352	1
15	33790805	ENSDARG00000099206	CR855379.1	+	-16545	upstream	-0.185154	7.27076	0.0624037	0.802736	1
4	55754823	ENSDARG00000115819	CT583728.24	+	-3280	upstream	-0.189931	7.76915	0.0622953	0.802904	1
6	19278472	ENSDARG00000099476	zgc:174863	-	-7262	upstream	0.179628	7.21023	0.0622257	0.803012	1
16	16492421	ENSDARG00000098641	nbeal2	-	29592	inside	0.143273	7.44626	0.0620089	0.803348	1
10	6666636	ENSDARG00000095953	si:ch211-57m13.6	+	1725	inside	0.151861	7.57967	0.0618019	0.80367	1
4	55760953	ENSDARG00000115819	CT583728.24	+	2850	downstream	-0.189621	7.72318	0.0615703	0.804031	1
18	38006432	ENSDARG00000101673	CR381582.2	+	-11469	upstream	0.207448	7.21028	0.0611511	0.804686	1
4	30580623	ENSDARG00000104074	znf1052	-	-52384	upstream	-0.174501	7.15284	0.0610753	0.804804	1
4	33156291	ENSDARG00000095596	si:dkeyp-4f2.6	+	16429	downstream	-0.188133	7.79006	0.0608911	0.805093	1
4	64370654	ENSDARG00000100671	CR790382.1	+	-16126	upstream	-0.199449	7.17929	0.0597578	0.806879	1
4	58846697	ENSDARG00000101304	CR388172.1	-	7307	downstream	0.152718	7.22542	0.0596256	0.807089	1
1	44628893	ENSDARG00000037748	slc43a1b	-	9165	inside	0.208767	7.16867	0.0593426	0.807538	1
20	54066532	ENSDARG00000052408	mgat2	-	8604	downstream	-0.124088	7.8602	0.059241	0.8077	1
7	6477	ENSDARG00000114910	FO704772.2	+	-1176	upstream	-0.147334	8.02429	0.0584031	0.809038	1
16	23442092	ENSDARG00000009978	icn	+	10903	downstream	0.148021	7.46413	0.0578988	0.809848	1
13	21088878	ENSDARG00000098091	BX000463.1	+	232267	downstream	0.202527	7.69771	0.0570445	0.81123	1
12	33578430	ENSDARG00000053474	tdrkh	-	3952	inside	-0.157189	7.32834	0.0568462	0.811552	1
5	18169580	ENSDARG00000013434	hira	+	122469	downstream	0.177055	7.28041	0.0559374	0.813036	1
18	36394124	ENSDARG00000093973	BX950224.1	-	71342	downstream	-0.17043	7.65336	0.0544036	0.815571	1
2	37408744	ENSDARG00000094449	BX511231.1	-	413	inside	0.126945	7.28037	0.0529669	0.817979	1
16	14487905	ENSDARG00000117529	BX005402.1	+	8354	inside	0.158715	7.14166	0.0512678	0.820872	1
4	77560046	ENSDARG00000081218	AL935186.2	-	764	downstream	0.143758	7.77967	0.0491869	0.824484	1
2	37408749	ENSDARG00000094449	BX511231.1	-	408	inside	0.121037	7.28037	0.0482997	0.826049	1
22	29380706	ENSDARG00000086778	pdgfba	-	-44397	upstream	0.235036	7.23588	0.0474547	0.827553	1
20	3961779	ENSDARG00000088444	selenol	-	-8148	upstream	-0.122501	7.47261	0.0472251	0.827964	1
22	25284547	ENSDARG00000087583	zgc:171717	+	-4813	upstream	0.147107	7.16884	0.0472007	0.828008	1
22	21371054	ENSDARG00000062103	ankrd24	-	21694	inside	-0.128647	7.69028	0.0463926	0.829464	1
11	38017416	ENSDARG00000070214	slc41a1	-	-19997	upstream	0.231965	7.26085	0.0462651	0.829695	1
1	38117071	ENSDARG00000057303	galnt7	+	-25283	upstream	-0.142281	7.24555	0.0441705	0.833537	1
20	11002	ENSDARG00000087933	zgc:174972	-	5871	inside	0.13662	7.07566	0.043514	0.83476	1
2	21796861	ENSDARG00000075211	chd7	-	23836	inside	-0.160042	7.42922	0.0433429	0.835081	1
13	50947354	ENSDARG00000098611	CABZ01083953.1	+	-53705	upstream	-0.308644	7.28056	0.042168	0.8373	1
25	12546461	ENSDARG00000103098	si:ch211-280a23.2	-	-30720	upstream	0.139185	7.32395	0.0417853	0.83803	1
1	39117950	ENSDARG00000117532	BX957306.1	+	189314	downstream	-0.306797	7.26055	0.0416387	0.83831	1
7	23420549	ENSDARG00000080681	dre-mir-730	+	58387	downstream	-0.392474	7.16306	0.040318	0.84086	1
13	25705380	ENSDARG00000091212	si:dkey-192p21.6	-	15527	inside	0.176585	7.26535	0.0395208	0.84242	1
5	826558	ENSDARG00000089382	zgc:158463	-	-638	upstream	-0.16567	8.22047	0.0394418	0.842576	1
8	34980565	ENSDARG00000114291	BX005361.4	+	-7916	upstream	0.131166	7.76973	0.0384747	0.844493	1
4	55760944	ENSDARG00000115819	CT583728.24	+	2841	downstream	-0.134203	7.72318	0.0382824	0.844877	1
7	55066648	ENSDARG00000117533	nadsyn1	-	-3182	upstream	-0.0923917	7.34738	0.0379124	0.845619	1
1	42272415	ENSDARG00000084202	BX927206.1	-	5235	downstream	0.129756	7.29476	0.0363668	0.84876	1
15	17261758	ENSDARG00000041586	dhx40	+	3512	inside	0.1303	7.10905	0.035964	0.84959	1
9	1512616	ENSDARG00000063732	pde11a	+	7410	inside	0.285537	7.19971	0.0359021	0.849718	1
21	21158133	ENSDARG00000074777	ank1b	-	-9510	upstream	-0.112019	7.37943	0.0345023	0.852643	1
4	70677931	ENSDARG00000104787	si:dkey-28k24.2	+	-34876	upstream	-0.133413	7.43781	0.0341237	0.853444	1
6	20690950	ENSDARG00000095901	col18a1b	-	16896	inside	-0.124594	7.41104	0.0339001	0.853919	1
6	50149169	ENSDARG00000090367	CU928043.1	-	-13732	upstream	0.121428	7.2901	0.0338865	0.853949	1
6	19278396	ENSDARG00000099476	zgc:174863	-	-7186	upstream	-0.159686	7.22041	0.0337015	0.854343	1
7	4271235	ENSDARG00000105343	klhl33	+	-7604	upstream	-0.11103	7.22557	0.0317913	0.858486	1
4	54667766	ENSDARG00000100414	si:ch211-227e10.2	+	49434	downstream	0.346967	7.45098	0.0317373	0.858605	1
19	36678267	ENSDARG00000117031	CABZ01036526.1	+	-1824	upstream	-0.106449	7.22034	0.0305301	0.861293	1
8	34980584	ENSDARG00000114291	BX005361.4	+	-7897	upstream	0.0849591	7.76972	0.0299267	0.862657	1
22	26009974	ENSDARG00000110069	pdgfaa	-	-4080	upstream	0.130953	7.48954	0.0293771	0.863911	1
15	17261776	ENSDARG00000041586	dhx40	+	3530	inside	0.329449	7.10905	0.02885	0.865126	1
15	8265702	ENSDARG00000041869	tnfrsf19	-	43515	inside	-0.105526	7.06458	0.0280801	0.866921	1
4	68573721	ENSDARG00000114192	BX548011.4	-	-4194	upstream	0.0966601	8.31027	0.0276383	0.867962	1
22	26009962	ENSDARG00000110069	pdgfaa	-	-4068	upstream	0.125258	7.48954	0.0272379	0.868913	1
4	58846661	ENSDARG00000101304	CR388172.1	-	7343	downstream	0.11188	7.23557	0.0270661	0.869324	1
4	77558476	ENSDARG00000115988	AL935186.11	-	-1197	upstream	-0.073662	7.79328	0.0268495	0.869843	1
4	55755420	ENSDARG00000115819	CT583728.24	+	-2683	upstream	0.0839311	8.05547	0.0263443	0.871062	1
7	61716595	ENSDARG00000068258	lrch4	-	-33172	upstream	-0.172355	7.27566	0.0261693	0.871488	1
7	2436382	ENSDARG00000087375	zgc:66473	-	-6096	upstream	0.0906992	7.2204	0.026101	0.871654	1
6	14513659	ENSDARG00000100695	CR407585.1	-	-190968	upstream	0.208454	7.2104	0.0258854	0.87218	1
7	6491	ENSDARG00000114910	FO704772.2	+	-1162	upstream	0.172932	8.02429	0.0258847	0.872182	1
20	25830847	ENSDARG00000043019	exoc1	-	47760	downstream	0.222793	7.73074	0.0257505	0.872511	1
13	28897501	ENSDARG00000098392	ly6pge	+	-6458	upstream	0.305778	7.33782	0.0250085	0.874346	1
19	36678349	ENSDARG00000117031	CABZ01036526.1	+	-1742	upstream	0.11004	7.23554	0.024488	0.87565	1
23	5867530	ENSDARG00000117297	CABZ01026153.1	+	-3976	upstream	-0.207865	7.26575	0.0224452	0.880909	1
4	55761173	ENSDARG00000115819	CT583728.24	+	3070	downstream	-0.171038	7.19492	0.022027	0.882015	1
4	55761218	ENSDARG00000115819	CT583728.24	+	3115	downstream	-0.170414	7.19492	0.02187	0.882434	1
22	29380724	ENSDARG00000086778	pdgfba	-	-44415	upstream	0.144018	7.22066	0.0213891	0.883724	1
2	12732733	ENSDARG00000097553	BX908750.1	+	-65633	upstream	-0.135232	7.17392	0.0213366	0.883866	1
4	43885056	ENSDARG00000087518	si:dkey-261p22.1	-	-21954	upstream	0.28034	7.25572	0.0212494	0.884102	1
4	30580556	ENSDARG00000104074	znf1052	-	-52317	upstream	0.103735	7.15284	0.0207966	0.885334	1
13	50947386	ENSDARG00000098611	CABZ01083953.1	+	-53673	upstream	0.309078	7.28056	0.0207421	0.885484	1
25	8754405	ENSDARG00000063101	man2a2	+	91936	downstream	0.132132	7.28526	0.0204573	0.886267	1
6	16846050	ENSDARG00000097141	BX664705.1	-	10537	downstream	-0.131557	7.19466	0.0203177	0.886653	1
1	39117997	ENSDARG00000117532	BX957306.1	+	189361	downstream	-0.304479	7.2556	0.0201226	0.887195	1
8	3013195	ENSDARG00000031222	lhx2b	+	-71925	upstream	-0.130066	7.18439	0.0198591	0.887931	1
4	64968440	ENSDARG00000100370	CT955963.1	+	-12971	upstream	-0.298466	7.14729	0.0193285	0.889429	1
16	4257808	ENSDARG00000117664	CU469524.2	-	-15823	upstream	0.0678931	7.51886	0.0185618	0.89163	1
20	45967093	ENSDARG00000096676	AL929237.3	-	16347	inside	0.259932	7.36596	0.0184146	0.892058	1
22	8473650	ENSDARG00000112069	CABZ01046407.1	+	-15750	upstream	0.078732	7.18434	0.0181585	0.892807	1
17	1540455	ENSDARG00000074636	cep170b	+	-4448	upstream	0.256965	7.48936	0.0180201	0.893214	1
7	73823603	ENSDARG00000076766	zgc:163061	+	1549	downstream	0.255702	7.2356	0.0178646	0.893673	1
4	11179047	ENSDARG00000001781	tspan11	+	6083	inside	0.113423	7.24055	0.0177163	0.894112	1
22	29380697	ENSDARG00000086778	pdgfba	-	-44388	upstream	0.0941184	7.24088	0.0176208	0.894396	1
13	50947357	ENSDARG00000098611	CABZ01083953.1	+	-53702	upstream	-0.285209	7.27565	0.0175067	0.894737	1
4	55760951	ENSDARG00000115819	CT583728.24	+	2848	downstream	0.18171	7.7588	0.0174995	0.894758	1
20	54066501	ENSDARG00000052408	mgat2	-	8635	downstream	0.0897972	7.73721	0.0172659	0.895459	1
8	34993222	ENSDARG00000114291	BX005361.4	+	4741	downstream	0.0953941	7.13647	0.0170455	0.896125	1
4	32808364	ENSDARG00000088245	si:dkey-16p6.1	+	36151	downstream	-0.0716715	7.25098	0.0170229	0.896193	1
7	61716541	ENSDARG00000068258	lrch4	-	-33118	upstream	0.16375	7.25579	0.0170122	0.896225	1
4	43885051	ENSDARG00000087518	si:dkey-261p22.1	-	-21949	upstream	0.0844552	7.22045	0.0168506	0.896717	1
7	6502	ENSDARG00000114910	FO704772.2	+	-1151	upstream	-0.0798815	7.99473	0.0163745	0.898178	1
19	46878754	ENSDARG00000100195	AL953858.1	+	54031	downstream	0.0745889	7.5143	0.0163091	0.898381	1
13	44914427	ENSDARG00000113496	CR786566.2	-	-42828	upstream	0.193832	7.17916	0.015999	0.899346	1
18	28299631	ENSDARG00000095779	CR769777.2	+	-4260	upstream	-0.112641	7.37472	0.0159814	0.899401	1
14	9283488	ENSDARG00000037558	asb12b	-	-2256	upstream	-0.0907894	7.15261	0.0159456	0.899514	1
8	34980547	ENSDARG00000114291	BX005361.4	+	-7934	upstream	0.081781	7.76622	0.015884	0.899707	1
23	5867537	ENSDARG00000117297	CABZ01026153.1	+	-3969	upstream	-0.0725967	7.26575	0.0155439	0.900781	1
6	16846027	ENSDARG00000097141	BX664705.1	-	10560	downstream	-0.125219	7.19466	0.0153911	0.901267	1
2	51544604	ENSDARG00000101802	LO018493.1	-	-23525	upstream	0.235342	8.00071	0.015227	0.901792	1
4	48519516	ENSDARG00000095106	si:dkey-28k24.2	-	-21894	upstream	-0.0879071	7.39754	0.0151273	0.902112	1
13	28897444	ENSDARG00000098392	ly6pge	+	-6515	upstream	0.088109	7.27067	0.0150791	0.902268	1
2	37408713	ENSDARG00000094449	BX511231.1	-	444	inside	0.0676007	7.26067	0.0146659	0.90361	1
16	16492480	ENSDARG00000098641	nbeal2	-	29533	inside	0.0658922	7.45495	0.0146494	0.903664	1
7	73823628	ENSDARG00000076766	zgc:163061	+	1574	downstream	0.225333	7.23057	0.0140997	0.90548	1
11	20074091	ENSDARG00000086324	si:dkey-274m17.3	-	-2184	upstream	0.116268	7.3566	0.0139309	0.906044	1
7	58390223	ENSDARG00000117517	CR354540.2	+	80325	downstream	0.223446	7.69423	0.0138212	0.906413	1
13	4112133	ENSDARG00000010681	tjap1	-	22008	inside	0.0871068	7.09273	0.0137171	0.906765	1
16	22083508	ENSDARG00000092020	CR855277.1	-	-18988	upstream	-0.159263	7.19999	0.0135123	0.907461	1
4	66781804	ENSDARG00000101174	BX649556.1	+	-19061	upstream	-0.0920419	7.30953	0.0133937	0.907866	1
18	28938969	ENSDARG00000093015	si:ch211-174j14.2	-	-57	upstream	-0.0616969	7.36569	0.0124982	0.910986	1
4	64370647	ENSDARG00000100671	CR790382.1	+	-16133	upstream	-0.0716529	7.17929	0.0120415	0.91262	1
22	37207150	ENSDARG00000117324	LO018196.1	-	122967	downstream	0.0608213	7.29488	0.0116585	0.914016	1
6	16846018	ENSDARG00000097141	BX664705.1	-	10569	downstream	-0.121491	7.19466	0.011461	0.914744	1
16	23442130	ENSDARG00000009978	icn	+	10941	downstream	-0.106154	7.46843	0.0113699	0.915083	1
5	58610762	ENSDARG00000103164	zgc:194948	+	-54886	upstream	-0.230164	7.18439	0.0111119	0.916048	1
7	61716572	ENSDARG00000068258	lrch4	-	-33149	upstream	-0.225419	7.26577	0.0106207	0.917918	1
15	8265670	ENSDARG00000041869	tnfrsf19	-	43547	inside	0.061881	7.06458	0.0105339	0.918253	1
7	6459250	ENSDARG00000105393	zgc:112234	-	231	inside	0.191826	7.32381	0.010444	0.918601	1
4	55755442	ENSDARG00000115819	CT583728.24	+	-2661	upstream	0.192079	8.06114	0.0104422	0.918608	1
4	55761231	ENSDARG00000115819	CT583728.24	+	3128	downstream	-0.137615	7.18971	0.010298	0.91917	1
10	4419522	ENSDARG00000010729	CABZ01073795.1	-	-44332	upstream	-0.100559	7.20499	0.0100691	0.920071	1
8	34001050	ENSDARG00000013615	pbx3b	-	64523	inside	-0.135324	7.10937	0.00995113	0.920539	1
4	30580616	ENSDARG00000104074	znf1052	-	-52377	upstream	0.186484	7.1475	0.00993582	0.920599	1
21	45389524	ENSDARG00000053389	jade2	+	3491	inside	0.154271	7.26564	0.00986472	0.920883	1
4	30580548	ENSDARG00000104074	znf1052	-	-52309	upstream	0.18495	7.15284	0.00978186	0.921215	1
2	57486140	ENSDARG00000042215	pias4b	-	-12149	upstream	0.184166	7.45522	0.00969105	0.92158	1
25	29524298	ENSDARG00000089131	il17rel	+	51937	downstream	-0.056956	7.21013	0.00904573	0.924228	1
9	4228673	ENSDARG00000104119	kalrna	+	-22245	upstream	0.0945129	7.32387	0.00893625	0.924687	1
23	44571415	ENSDARG00000087392	si:ch73-160p18.3	-	2644	inside	0.17265	7.31888	0.00859457	0.926136	1
18	28299666	ENSDARG00000095779	CR769777.2	+	-4225	upstream	0.0413264	7.34692	0.00858381	0.926183	1
5	54286580	ENSDARG00000098786	rangrf	+	6445	inside	-0.123007	7.36597	0.00838936	0.927021	1
8	34995223	ENSDARG00000112710	BX005361.3	+	-3347	upstream	-0.0951543	7.64224	0.00831998	0.927323	1
8	34000979	ENSDARG00000013615	pbx3b	-	64594	inside	0.0547954	7.12571	0.00812751	0.928166	1
3	50795356	ENSDARG00000097976	CR812464.1	-	-46240	upstream	0.0525372	7.40243	0.00810159	0.92828	1
7	61716613	ENSDARG00000068258	lrch4	-	-33190	upstream	-0.196931	7.26085	0.00792864	0.929048	1
17	1540662	ENSDARG00000074636	cep170b	+	-4241	upstream	-0.19365	7.53117	0.00761127	0.930479	1
4	48519518	ENSDARG00000095106	si:dkey-28k24.2	-	-21896	upstream	-0.0770217	7.39754	0.00746862	0.931132	1
22	26009965	ENSDARG00000110069	pdgfaa	-	-4071	upstream	-0.113947	7.48954	0.00728146	0.931998	1
2	51544674	ENSDARG00000101802	LO018493.1	-	-23595	upstream	-0.050833	8.14472	0.00715709	0.93258	1
4	55761158	ENSDARG00000115819	CT583728.24	+	3055	downstream	-0.155394	7.19492	0.00710134	0.932842	1
4	55761185	ENSDARG00000115819	CT583728.24	+	3082	downstream	-0.15526	7.19492	0.00709188	0.932887	1
4	48519527	ENSDARG00000095106	si:dkey-28k24.2	-	-21905	upstream	-0.074588	7.39754	0.00702539	0.933201	1
4	55761199	ENSDARG00000115819	CT583728.24	+	3096	downstream	0.154386	7.19492	0.00701777	0.933238	1
4	70677994	ENSDARG00000104787	si:dkey-28k24.2	+	-34813	upstream	0.107764	7.44217	0.00656437	0.935425	1
11	14359071	ENSDARG00000101341	si:ch211-262i1.6	+	15626	downstream	0.147132	7.17373	0.0064502	0.935988	1
22	30568752	ENSDARG00000091718	BX649490.1	-	6186	inside	-0.071402	7.48972	0.00644658	0.936006	1
13	25705403	ENSDARG00000091212	si:dkey-192p21.6	-	15504	inside	-0.013813	7.26535	0.00637168	0.936378	1
21	4658226	ENSDARG00000109364	BX469935.1	-	-18220	upstream	-0.0511615	7.1791	0.00630543	0.936709	1
13	21088850	ENSDARG00000098091	BX000463.1	+	232239	downstream	0.142412	7.69404	0.00605965	0.937952	1
2	56482442	ENSDARG00000067872	CU469531.1	+	-5226	upstream	-0.0980955	8.0036	0.00579359	0.939327	1
4	55754837	ENSDARG00000115819	CT583728.24	+	-3266	upstream	0.0759345	7.77263	0.00578689	0.939362	1
4	30580546	ENSDARG00000104074	znf1052	-	-52307	upstream	-0.0449912	7.15284	0.00578191	0.939388	1
7	1673	ENSDARG00000111902	FO704772.1	+	-3623	upstream	0.083793	8.47938	0.00566768	0.939989	1
16	15348291	ENSDARG00000036987	has2	-	39168	downstream	-0.134023	7.50636	0.00544183	0.941194	1
7	6459	ENSDARG00000111902	FO704772.1	+	1163	downstream	-0.166644	8.02137	0.00543605	0.941226	1
4	64188831	ENSDARG00000099414	BX914205.1	-	-7982	upstream	0.0383963	7.1147	0.00534342	0.941728	1
4	63436623	ENSDARG00000100090	si:dkey-11d20.1	+	-47948	upstream	-0.0564501	7.35175	0.00526899	0.942134	1
18	28299621	ENSDARG00000095779	CR769777.2	+	-4270	upstream	-0.0560584	7.37012	0.00507831	0.943189	1
4	33156226	ENSDARG00000095596	si:dkeyp-4f2.6	+	16364	downstream	0.0602327	7.79006	0.00498737	0.943699	1
18	50069055	ENSDARG00000077007	abcc8b	-	14353	inside	0.0914433	7.31405	0.0049337	0.944002	1
23	16815030	ENSDARG00000012035	zgc:100832	+	62	inside	-0.0569091	7.2359	0.00475594	0.945019	1
20	37110550	ENSDARG00000096733	BX855623.1	+	-146104	upstream	-0.0346822	7.52253	0.00466799	0.945529	1
4	63436621	ENSDARG00000100090	si:dkey-11d20.1	+	-47950	upstream	-0.0553847	7.3564	0.0045425	0.946265	1
20	10996	ENSDARG00000087933	zgc:174972	-	5877	inside	0.120739	7.07566	0.00452987	0.946339	1
20	8746852	ENSDARG00000091901	CR388209.2	-	88242	downstream	0.0748813	7.08146	0.00432741	0.947551	1
6	16841622	ENSDARG00000097141	BX664705.1	-	14965	downstream	0.116475	7.1203	0.00425483	0.947992	1
17	1540463	ENSDARG00000074636	cep170b	+	-4440	upstream	-0.0718615	7.48936	0.00424298	0.948064	1
21	32541100	ENSDARG00000073704	si:dkeyp-72g9.4	-	-54016	upstream	-0.0430253	8.03313	0.00406377	0.949171	1
6	19278402	ENSDARG00000099476	zgc:174863	-	-7192	upstream	-0.0820216	7.22551	0.00405343	0.949236	1
20	3961758	ENSDARG00000088444	selenol	-	-8127	upstream	0.0569976	7.47261	0.00398926	0.949639	1
3	48670412	ENSDARG00000102424	si:ch211-114m9.1	-	46010	inside	-0.0318441	7.13109	0.00391509	0.950108	1
4	33159029	ENSDARG00000095596	si:dkeyp-4f2.6	+	19167	downstream	0.0536679	7.48507	0.00383545	0.950618	1
20	50485993	ENSDARG00000107936	CABZ01080023.1	-	-124818	upstream	-0.0377624	7.27036	0.00376398	0.951079	1
23	37205028	ENSDARG00000059705	vwa5b1	+	19781	downstream	-0.0379382	7.32404	0.00373911	0.951241	1
8	34995244	ENSDARG00000112710	BX005361.3	+	-3326	upstream	-0.127294	7.63845	0.00313972	0.955315	1
21	21158123	ENSDARG00000074777	ank1b	-	-9500	upstream	0.0282092	7.37027	0.00282686	0.957598	1
7	24838731	ENSDARG00000002685	fam113	-	126	inside	-0.117706	7.18972	0.00251042	0.960039	1
2	57486159	ENSDARG00000042215	pias4b	-	-12168	upstream	-0.0286829	7.45522	0.00248187	0.960267	1
17	1540794	ENSDARG00000074636	cep170b	+	-4109	upstream	-0.11725	7.41588	0.00248036	0.960279	1
2	14678822	ENSDARG00000111709	CR388189.6	+	3027	downstream	0.0270763	7.47259	0.00239092	0.961001	1
13	29442505	ENSDARG00000054890	rgra	-	13354	downstream	0.0651526	7.4201	0.00234045	0.961415	1
15	11134083	ENSDARG00000097888	BX293559.1	-	-34363	upstream	0.0555451	7.30923	0.0022491	0.962175	1
20	8746843	ENSDARG00000091901	CR388209.2	-	88251	downstream	0.078553	7.08146	0.00223034	0.962333	1
22	26009984	ENSDARG00000110069	pdgfaa	-	-4090	upstream	0.0783861	7.49376	0.00215382	0.962984	1
7	1640	ENSDARG00000111902	FO704772.1	+	-3656	upstream	-0.0768569	8.49212	0.00210553	0.963401	1
22	21371094	ENSDARG00000062103	ankrd24	-	21654	inside	-0.0338163	7.24061	0.0020133	0.964211	1
25	6098293	ENSDARG00000045932	cpeb1a	-	-15784	upstream	0.0262287	7.42025	0.00200556	0.96428	1
22	31755683	ENSDARG00000113244	CABZ01028298.1	-	-2746	upstream	-0.106676	7.23078	0.00199668	0.964359	1
9	2253563	ENSDARG00000094970	BX255915.2	+	-23754	upstream	-0.105902	7.2102	0.00195933	0.964694	1
7	8380	ENSDARG00000114910	FO704772.2	+	727	downstream	-0.106087	7.9584	0.00194313	0.96484	1
10	6048419	ENSDARG00000103025	hmgcs1	+	37849	downstream	-0.0205535	7.39781	0.00174623	0.966668	1
20	11705050	ENSDARG00000086518	si:ch211-155o21.3	+	-25989	upstream	-0.0330965	7.1366	0.00172343	0.966886	1
22	21371116	ENSDARG00000062103	ankrd24	-	21632	inside	-0.0304198	7.23556	0.00166164	0.967485	1
24	39762215	ENSDARG00000061363	GFOD1	-	9830	inside	-0.00384377	7.27069	0.00153612	0.968736	1
2	43170315	ENSDARG00000074118	ftr12	-	-18957	upstream	0.0377285	7.23062	0.00148009	0.969311	1
20	47003670	ENSDARG00000096770	CU571074.2	-	-43902	upstream	0.0410019	7.12052	0.00145544	0.969568	1
17	1540780	ENSDARG00000074636	cep170b	+	-4123	upstream	-0.0925224	7.41141	0.00141736	0.969968	1
2	14678858	ENSDARG00000111709	CR388189.6	+	3063	downstream	0.0599003	7.4811	0.0013935	0.970222	1
4	33156250	ENSDARG00000095596	si:dkeyp-4f2.6	+	16388	downstream	-0.0638762	7.78661	0.00137046	0.970469	1
7	8401	ENSDARG00000114910	FO704772.2	+	748	downstream	-0.0902741	7.95841	0.00131901	0.971029	1
7	61716594	ENSDARG00000068258	lrch4	-	-33171	upstream	-0.0120021	7.26577	0.00109754	0.973572	1
22	27887654	ENSDARG00000105175	CR547131.1	-	-177962	upstream	0.0451422	7.04159	0.00100082	0.974763	1
7	4259657	ENSDARG00000105343	klhl33	+	-19182	upstream	0.0382526	7.21021	0.000952436	0.97538	1
20	47003709	ENSDARG00000096770	CU571074.2	-	-43941	upstream	0.0439084	7.11503	0.00093385	0.975621	1
17	1541194	ENSDARG00000074636	cep170b	+	-3709	upstream	0.0278741	7.50215	0.000910781	0.975924	1
11	11825620	ENSDARG00000058663	pimr94	+	-17104	upstream	-0.032852	7.22027	0.000896423	0.976115	1
17	1540839	ENSDARG00000074636	cep170b	+	-4064	upstream	0.0015062	7.58783	0.000845936	0.976797	1
20	4929378	ENSDARG00000092335	BX649499.1	-	-21901	upstream	0.0428473	7.30483	0.0008361	0.976932	1
7	1650	ENSDARG00000111902	FO704772.1	+	-3646	upstream	-0.0735794	8.48579	0.000787375	0.977614	1
17	1540801	ENSDARG00000074636	cep170b	+	-4102	upstream	-0.0723365	7.30005	0.000771022	0.977848	1
13	28897530	ENSDARG00000098392	ly6pge	+	-6429	upstream	-0.0641326	7.3425	0.000718527	0.978615	1
4	33156275	ENSDARG00000095596	si:dkeyp-4f2.6	+	16413	downstream	-0.0700321	7.79006	0.000700301	0.978888	1
2	14712223	ENSDARG00000080774	CR388189.1	+	-1171	upstream	0.0374903	8.57205	0.00069738	0.978932	1
17	32205462	ENSDARG00000085514	CR407546.1	-	40793	downstream	-0.0180548	7.64586	0.000692467	0.979006	1
2	21796897	ENSDARG00000075211	chd7	-	23800	inside	0.0229361	7.42922	0.000653346	0.979608	1
21	5535938	ENSDARG00000102159	ly6m6	+	4800	inside	0.0465836	7.09823	0.000639152	0.97983	1
20	31580540	ENSDARG00000092900	BX927258.1	+	-141712	upstream	-0.025458	7.10903	0.000592929	0.980573	1
4	77560056	ENSDARG00000081218	AL935186.2	-	754	downstream	0.0454789	7.66459	0.000591228	0.980601	1
4	55754802	ENSDARG00000115819	CT583728.24	+	-3301	upstream	-0.0629074	7.76909	0.000525045	0.981719	1
2	21796838	ENSDARG00000075211	chd7	-	23859	inside	-0.0405754	7.29992	0.000443083	0.983206	1
16	16492457	ENSDARG00000098641	nbeal2	-	29556	inside	0.0104095	7.4506	0.000427424	0.983506	1
20	37110529	ENSDARG00000096733	BX855623.1	+	-146125	upstream	0.00510266	7.51841	0.000426747	0.983519	1
4	30580600	ENSDARG00000104074	znf1052	-	-52361	upstream	0.0164162	7.15284	0.00040785	0.983888	1
25	25288964	ENSDARG00000103976	BX544877.2	+	-21099	upstream	0.0369371	7.31892	0.000343396	0.985215	1
22	30495139	ENSDARG00000111856	BX649490.4	+	-1221	upstream	0.0349942	7.36582	0.000295457	0.986286	1
21	32541117	ENSDARG00000073704	si:dkeyp-72g9.4	-	-54033	upstream	-0.0263325	7.995	0.000284008	0.986554	1
3	2040939	ENSDARG00000076573	si:dkey-88j15.3	-	-7834	upstream	0.0180876	7.16845	0.000279097	0.986671	1
3	2040986	ENSDARG00000076573	si:dkey-88j15.3	-	-7881	upstream	0.0175734	7.16845	0.00027055	0.986877	1
21	4658230	ENSDARG00000109364	BX469935.1	-	-18224	upstream	0.0168284	7.1791	0.000260623	0.98712	1
12	6933351	ENSDARG00000008127	pcdh15b	-	-27976	upstream	0.0618332	7.24567	0.000214741	0.988308	1
22	21371119	ENSDARG00000062103	ankrd24	-	21629	inside	0.0125351	7.24061	0.000197842	0.988778	1
25	25288992	ENSDARG00000103976	BX544877.2	+	-21071	upstream	-0.042604	7.3795	0.000172043	0.989535	1
4	55755457	ENSDARG00000115819	CT583728.24	+	-2646	upstream	-0.0234739	8.06114	0.000170381	0.989586	1
22	30495123	ENSDARG00000111856	BX649490.4	+	-1237	upstream	0.0419333	7.36582	0.000162551	0.989828	1
6	19278462	ENSDARG00000099476	zgc:174863	-	-7252	upstream	-0.00762108	7.2407	0.000142397	0.990479	1
4	33158977	ENSDARG00000095596	si:dkeyp-4f2.6	+	19115	downstream	-0.0386427	7.53103	0.000122359	0.991174	1
13	25705420	ENSDARG00000091212	si:dkey-192p21.6	-	15487	inside	-0.0583521	7.26535	0.000114411	0.991466	1
17	1541211	ENSDARG00000074636	cep170b	+	-3692	upstream	-0.0377515	7.49793	0.000113061	0.991516	1
4	33158993	ENSDARG00000095596	si:dkeyp-4f2.6	+	19131	downstream	-0.037551	7.53103	0.000110595	0.991609	1
17	1541226	ENSDARG00000074636	cep170b	+	-3677	upstream	-0.0374833	7.51465	0.000109721	0.991642	1
4	33158957	ENSDARG00000095596	si:dkeyp-4f2.6	+	19095	downstream	-0.0364488	7.53103	9.94661e-05	0.992043	1
8	38729961	ENSDARG00000060518	pcsk5b	-	80272	inside	0.0173064	7.30958	5.17632e-05	0.99426	1
11	11825641	ENSDARG00000058663	pimr94	+	-17083	upstream	-0.000570659	7.55555	2.96191e-05	0.995658	1
20	11705109	ENSDARG00000086518	si:ch211-155o21.3	+	-25930	upstream	0.00586459	7.17391	1.81151e-05	0.996604	1
4	55760943	ENSDARG00000115819	CT583728.24	+	2840	downstream	-0.0097112	7.7588	1.57249e-05	0.996836	1
25	25288991	ENSDARG00000103976	BX544877.2	+	-21072	upstream	-0.0187748	7.38405	1.95672e-06	0.998884	1
11	11825644	ENSDARG00000058663	pimr94	+	-17080	upstream	0.00330659	7.59931	4.81261e-07	0.999446	1
1	44191126	ENSDARG00000078233	ctnnd1	+	17881	inside	0.00612404	7.02432	4.31348e-07	0.999476	1
19	15261933	ENSDARG00000070578	edn2	-	20063	downstream	0.00782419	7.17374	2.45949e-07	0.999604	1
10	12271833	ENSDARG00000113923	CR388225.1	+	-61420	upstream	0.00590153	7.25066	1.68308e-07	0.999673	1
7	55066700	ENSDARG00000117533	nadsyn1	-	-3234	upstream	-0.603022	7.34271	1.15935e-08	0.999914	1
7	55066667	ENSDARG00000117533	nadsyn1	-	-3201	upstream	-0.57042	7.34272	1.05987e-08	0.999918	1
6	18314841	ENSDARG00000103485	card14	+	16397	inside	-0.500172	7.75503	5.39763e-09	0.999941	1
6	18314836	ENSDARG00000103485	card14	+	16392	inside	-0.500172	7.75856	5.38658e-09	0.999941	1
6	18314853	ENSDARG00000103485	card14	+	16409	inside	-0.500172	7.75856	5.38658e-09	0.999941	1
4	54667797	ENSDARG00000100414	si:ch211-227e10.2	+	49465	downstream	0.320705	7.45098	3.86638e-09	0.99995	1
7	2436408	ENSDARG00000087375	zgc:66473	-	-6122	upstream	0.340365	7.26557	3.7537e-09	0.999951	1
7	2436425	ENSDARG00000087375	zgc:66473	-	-6139	upstream	0.340365	7.26557	3.7537e-09	0.999951	1
7	55066668	ENSDARG00000117533	nadsyn1	-	-3202	upstream	-0.602999	7.338	3.4167e-09	0.999953	1
7	55066670	ENSDARG00000117533	nadsyn1	-	-3204	upstream	-0.603022	7.338	3.36815e-09	0.999954	1
4	51270329	ENSDARG00000111966	CABZ01036080.1	+	-28818	upstream	0.365628	8.03918	3.27794e-09	0.999954	1
4	51270305	ENSDARG00000111966	CABZ01036080.1	+	-28842	upstream	0.365628	8.03918	3.27794e-09	0.999954	1
4	51270330	ENSDARG00000111966	CABZ01036080.1	+	-28817	upstream	0.365628	8.03918	3.27792e-09	0.999954	1
4	51270346	ENSDARG00000111966	CABZ01036080.1	+	-28801	upstream	0.365628	8.03918	3.27791e-09	0.999954	1
4	51270323	ENSDARG00000111966	CABZ01036080.1	+	-28824	upstream	0.365628	8.03918	3.2778e-09	0.999954	1
7	55066679	ENSDARG00000117533	nadsyn1	-	-3213	upstream	-0.58051	7.3333	3.229e-09	0.999955	1
7	55066709	ENSDARG00000117533	nadsyn1	-	-3243	upstream	-0.57042	7.34268	3.07368e-09	0.999956	1
7	55066716	ENSDARG00000117533	nadsyn1	-	-3250	upstream	-0.57042	7.34268	3.07368e-09	0.999956	1
7	55066673	ENSDARG00000117533	nadsyn1	-	-3207	upstream	-0.57042	7.34269	3.07353e-09	0.999956	1
7	55066677	ENSDARG00000117533	nadsyn1	-	-3211	upstream	-0.57042	7.34271	3.07346e-09	0.999956	1
7	55066655	ENSDARG00000117533	nadsyn1	-	-3189	upstream	-0.57042	7.34738	3.07244e-09	0.999956	1
7	55066651	ENSDARG00000117533	nadsyn1	-	-3185	upstream	-0.57042	7.34738	3.07243e-09	0.999956	1
7	55066658	ENSDARG00000117533	nadsyn1	-	-3192	upstream	-0.57042	7.34738	3.07242e-09	0.999956	1
7	55066659	ENSDARG00000117533	nadsyn1	-	-3193	upstream	-0.57042	7.34738	3.07242e-09	0.999956	1
7	55066684	ENSDARG00000117533	nadsyn1	-	-3218	upstream	-0.57042	7.34738	3.07242e-09	0.999956	1
7	55066697	ENSDARG00000117533	nadsyn1	-	-3231	upstream	-0.57042	7.34738	3.07242e-09	0.999956	1
7	55066707	ENSDARG00000117533	nadsyn1	-	-3241	upstream	-0.57042	7.34738	3.07242e-09	0.999956	1
7	55066710	ENSDARG00000117533	nadsyn1	-	-3244	upstream	-0.57042	7.34738	3.07242e-09	0.999956	1
7	55066711	ENSDARG00000117533	nadsyn1	-	-3245	upstream	-0.57042	7.34738	3.07242e-09	0.999956	1
7	55066717	ENSDARG00000117533	nadsyn1	-	-3251	upstream	-0.57042	7.34738	3.07242e-09	0.999956	1
7	55066719	ENSDARG00000117533	nadsyn1	-	-3253	upstream	-0.57042	7.34738	3.07242e-09	0.999956	1
7	55066720	ENSDARG00000117533	nadsyn1	-	-3254	upstream	-0.57042	7.34738	3.07242e-09	0.999956	1
7	55066722	ENSDARG00000117533	nadsyn1	-	-3256	upstream	-0.57042	7.34738	3.07242e-09	0.999956	1
13	28897503	ENSDARG00000098392	ly6pge	+	-6456	upstream	0.255779	7.32839	3.05691e-09	0.999956	1
15	17261760	ENSDARG00000041586	dhx40	+	3514	inside	0.299772	7.10905	3.00675e-09	0.999956	1
15	17261784	ENSDARG00000041586	dhx40	+	3538	inside	0.299772	7.10905	3.00675e-09	0.999956	1
7	55066715	ENSDARG00000117533	nadsyn1	-	-3249	upstream	-0.547961	7.34273	2.82294e-09	0.999958	1
4	43885071	ENSDARG00000087518	si:dkey-261p22.1	-	-21969	upstream	0.253187	7.25572	2.77377e-09	0.999958	1
7	55066675	ENSDARG00000117533	nadsyn1	-	-3209	upstream	-0.525115	7.3238	2.68888e-09	0.999959	1
25	6098277	ENSDARG00000045932	cpeb1a	-	-15768	upstream	-0.401446	7.42025	2.57156e-09	0.99996	1
25	6098296	ENSDARG00000045932	cpeb1a	-	-15787	upstream	-0.401446	7.42025	2.57156e-09	0.99996	1
25	6098284	ENSDARG00000045932	cpeb1a	-	-15775	upstream	-0.401446	7.42025	2.57152e-09	0.99996	1
25	6098314	ENSDARG00000045932	cpeb1a	-	-15805	upstream	-0.401446	7.42025	2.57152e-09	0.99996	1
25	6098316	ENSDARG00000045932	cpeb1a	-	-15807	upstream	-0.401446	7.42025	2.57152e-09	0.99996	1
7	55066678	ENSDARG00000117533	nadsyn1	-	-3212	upstream	-0.544379	7.30953	2.51823e-09	0.99996	1
6	20690958	ENSDARG00000095901	col18a1b	-	16888	inside	0.428851	7.40203	2.49121e-09	0.99996	1
6	20690948	ENSDARG00000095901	col18a1b	-	16898	inside	0.428851	7.41104	2.48365e-09	0.99996	1
7	55066660	ENSDARG00000117533	nadsyn1	-	-3194	upstream	-0.573682	7.18971	2.4444e-09	0.999961	1
8	34995220	ENSDARG00000112710	BX005361.3	+	-3350	upstream	0.408199	7.64227	2.24507e-09	0.999962	1
4	11179109	ENSDARG00000001781	tspan11	+	6145	inside	0.450159	7.23551	2.2329e-09	0.999962	1
4	11179077	ENSDARG00000001781	tspan11	+	6113	inside	0.450159	7.2355	2.23284e-09	0.999962	1
6	14513633	ENSDARG00000100695	CR407585.1	-	-190942	upstream	-0.525301	7.21555	2.23231e-09	0.999962	1
4	11179118	ENSDARG00000001781	tspan11	+	6154	inside	0.450159	7.24055	2.23096e-09	0.999962	1
4	11179057	ENSDARG00000001781	tspan11	+	6093	inside	0.450159	7.24055	2.23092e-09	0.999962	1
20	45967067	ENSDARG00000096676	AL929237.3	-	16373	inside	0.231473	7.36596	2.14988e-09	0.999963	1
1	44761589	ENSDARG00000051993	si:dkey-9i23.4	+	-6068	upstream	0.26372	7.07596	2.08121e-09	0.999964	1
8	34995210	ENSDARG00000112710	BX005361.3	+	-3360	upstream	0.384624	7.64604	2.04772e-09	0.999964	1
8	34995250	ENSDARG00000112710	BX005361.3	+	-3320	upstream	0.384624	7.64604	2.04772e-09	0.999964	1
8	34995263	ENSDARG00000112710	BX005361.3	+	-3307	upstream	0.384624	7.64604	2.04772e-09	0.999964	1
6	14513660	ENSDARG00000100695	CR407585.1	-	-190969	upstream	-0.499178	7.2104	2.02333e-09	0.999964	1
6	14513656	ENSDARG00000100695	CR407585.1	-	-190965	upstream	-0.499178	7.2104	2.02332e-09	0.999964	1
8	38729948	ENSDARG00000060518	pcsk5b	-	80285	inside	-0.252633	7.30958	2.01924e-09	0.999964	1
8	38729979	ENSDARG00000060518	pcsk5b	-	80254	inside	-0.252633	7.30958	2.01924e-09	0.999964	1
6	14513632	ENSDARG00000100695	CR407585.1	-	-190941	upstream	-0.499192	7.21045	1.99097e-09	0.999964	1
7	73823583	ENSDARG00000076766	zgc:163061	+	1529	downstream	0.226678	7.2356	1.96967e-09	0.999965	1
4	11179127	ENSDARG00000001781	tspan11	+	6163	inside	0.434289	7.205	1.89073e-09	0.999965	1
8	34995260	ENSDARG00000112710	BX005361.3	+	-3310	upstream	0.36709	7.64224	1.84119e-09	0.999966	1
6	14990670	ENSDARG00000061505	mrps9	+	9909	inside	-0.446633	7.35196	1.65437e-09	0.999968	1
13	28897461	ENSDARG00000098392	ly6pge	+	-6498	upstream	0.414592	7.25059	1.6013e-09	0.999968	1
20	4138098	ENSDARG00000114538	CABZ01042336.1	-	-11844	upstream	-0.394193	7.22043	1.59038e-09	0.999968	1
13	25705395	ENSDARG00000091212	si:dkey-192p21.6	-	15512	inside	-0.395237	7.2604	1.5589e-09	0.999968	1
20	21998095	ENSDARG00000009689	daam1b	-	-3194	upstream	0.37949	7.19468	1.51788e-09	0.999969	1
20	21998096	ENSDARG00000009689	daam1b	-	-3195	upstream	0.37949	7.19468	1.51788e-09	0.999969	1
20	21998120	ENSDARG00000009689	daam1b	-	-3219	upstream	0.37949	7.19468	1.51788e-09	0.999969	1
20	21998099	ENSDARG00000009689	daam1b	-	-3198	upstream	0.37949	7.19468	1.51784e-09	0.999969	1
3	53548397	ENSDARG00000052139	notch3	-	11184	inside	0.388352	7.17889	1.50844e-09	0.999969	1
3	53548419	ENSDARG00000052139	notch3	-	11162	inside	0.388352	7.17889	1.50844e-09	0.999969	1
3	53548426	ENSDARG00000052139	notch3	-	11155	inside	0.388352	7.17889	1.50844e-09	0.999969	1
4	64188756	ENSDARG00000099414	BX914205.1	-	-7907	upstream	0.213941	7.1147	1.44246e-09	0.99997	1
4	64188788	ENSDARG00000099414	BX914205.1	-	-7939	upstream	0.213941	7.1147	1.44234e-09	0.99997	1
4	64188816	ENSDARG00000099414	BX914205.1	-	-7967	upstream	0.213941	7.1147	1.44234e-09	0.99997	1
22	8461837	ENSDARG00000110634	CABZ01061508.1	-	-6375	upstream	-0.354861	7.33357	1.43405e-09	0.99997	1
22	8461826	ENSDARG00000110634	CABZ01061508.1	-	-6364	upstream	-0.354861	7.3336	1.43368e-09	0.99997	1
22	8461847	ENSDARG00000110634	CABZ01061508.1	-	-6385	upstream	-0.354861	7.3383	1.43126e-09	0.99997	1
22	8461831	ENSDARG00000110634	CABZ01061508.1	-	-6369	upstream	-0.354861	7.3383	1.43111e-09	0.99997	1
22	8461843	ENSDARG00000110634	CABZ01061508.1	-	-6381	upstream	-0.354861	7.3383	1.43111e-09	0.99997	1
22	8461844	ENSDARG00000110634	CABZ01061508.1	-	-6382	upstream	-0.354861	7.3383	1.43111e-09	0.99997	1
22	8461849	ENSDARG00000110634	CABZ01061508.1	-	-6387	upstream	-0.354861	7.3383	1.43111e-09	0.99997	1
22	8461857	ENSDARG00000110634	CABZ01061508.1	-	-6395	upstream	-0.354861	7.3383	1.43111e-09	0.99997	1
13	28897499	ENSDARG00000098392	ly6pge	+	-6460	upstream	0.333174	7.33783	1.39926e-09	0.99997	1
6	14990607	ENSDARG00000061505	mrps9	+	9846	inside	-0.415478	7.36123	1.39795e-09	0.99997	1
6	14990615	ENSDARG00000061505	mrps9	+	9854	inside	-0.415478	7.36123	1.39795e-09	0.99997	1
6	14990625	ENSDARG00000061505	mrps9	+	9864	inside	-0.415478	7.36123	1.39795e-09	0.99997	1
6	14990629	ENSDARG00000061505	mrps9	+	9868	inside	-0.415478	7.36123	1.39795e-09	0.99997	1
6	14990639	ENSDARG00000061505	mrps9	+	9878	inside	-0.415478	7.36123	1.39795e-09	0.99997	1
6	14990645	ENSDARG00000061505	mrps9	+	9884	inside	-0.415478	7.36123	1.39795e-09	0.99997	1
6	14990651	ENSDARG00000061505	mrps9	+	9890	inside	-0.415478	7.36123	1.39795e-09	0.99997	1
6	14990657	ENSDARG00000061505	mrps9	+	9896	inside	-0.415478	7.36123	1.39795e-09	0.99997	1
6	14990665	ENSDARG00000061505	mrps9	+	9904	inside	-0.415478	7.36123	1.39795e-09	0.99997	1
6	14990674	ENSDARG00000061505	mrps9	+	9913	inside	-0.415478	7.36123	1.39795e-09	0.99997	1
6	14990632	ENSDARG00000061505	mrps9	+	9871	inside	-0.415478	7.36123	1.39794e-09	0.99997	1
6	14990636	ENSDARG00000061505	mrps9	+	9875	inside	-0.415478	7.36123	1.39792e-09	0.99997	1
6	14990611	ENSDARG00000061505	mrps9	+	9850	inside	-0.415478	7.35658	1.39783e-09	0.99997	1
6	14990641	ENSDARG00000061505	mrps9	+	9880	inside	-0.415478	7.35197	1.39781e-09	0.99997	1
6	14990649	ENSDARG00000061505	mrps9	+	9888	inside	-0.415478	7.3566	1.39762e-09	0.99997	1
22	25284623	ENSDARG00000087583	zgc:171717	+	-4737	upstream	0.417509	7.18463	1.38611e-09	0.99997	1
4	54667803	ENSDARG00000100414	si:ch211-227e10.2	+	49471	downstream	0.346333	7.44665	1.38317e-09	0.99997	1
7	23420539	ENSDARG00000080681	dre-mir-730	+	58377	downstream	0.361701	7.16306	1.36621e-09	0.999971	1
7	23420540	ENSDARG00000080681	dre-mir-730	+	58378	downstream	0.361701	7.16306	1.36621e-09	0.999971	1
7	23420575	ENSDARG00000080681	dre-mir-730	+	58413	downstream	0.361701	7.16306	1.36621e-09	0.999971	1
7	23420581	ENSDARG00000080681	dre-mir-730	+	58419	downstream	0.361701	7.16306	1.36621e-09	0.999971	1
7	23420582	ENSDARG00000080681	dre-mir-730	+	58420	downstream	0.361701	7.16306	1.36621e-09	0.999971	1
13	25705367	ENSDARG00000091212	si:dkey-192p21.6	-	15540	inside	-0.366544	7.26041	1.34233e-09	0.999971	1
13	25705364	ENSDARG00000091212	si:dkey-192p21.6	-	15543	inside	-0.366544	7.26535	1.34044e-09	0.999971	1
13	25705368	ENSDARG00000091212	si:dkey-192p21.6	-	15539	inside	-0.366544	7.26535	1.34044e-09	0.999971	1
13	25705376	ENSDARG00000091212	si:dkey-192p21.6	-	15531	inside	-0.366544	7.26535	1.34044e-09	0.999971	1
13	25705387	ENSDARG00000091212	si:dkey-192p21.6	-	15520	inside	-0.366544	7.26535	1.34044e-09	0.999971	1
13	25705389	ENSDARG00000091212	si:dkey-192p21.6	-	15518	inside	-0.366544	7.26535	1.34044e-09	0.999971	1
13	25705394	ENSDARG00000091212	si:dkey-192p21.6	-	15513	inside	-0.366544	7.26535	1.34044e-09	0.999971	1
13	25705409	ENSDARG00000091212	si:dkey-192p21.6	-	15498	inside	-0.366544	7.26535	1.34044e-09	0.999971	1
13	25705414	ENSDARG00000091212	si:dkey-192p21.6	-	15493	inside	-0.366544	7.26535	1.34044e-09	0.999971	1
13	25705422	ENSDARG00000091212	si:dkey-192p21.6	-	15485	inside	-0.366544	7.26535	1.34044e-09	0.999971	1
13	25705396	ENSDARG00000091212	si:dkey-192p21.6	-	15511	inside	-0.366544	7.26535	1.34043e-09	0.999971	1
13	25705375	ENSDARG00000091212	si:dkey-192p21.6	-	15532	inside	-0.366544	7.26535	1.3404e-09	0.999971	1
13	25705401	ENSDARG00000091212	si:dkey-192p21.6	-	15506	inside	-0.366544	7.26535	1.3404e-09	0.999971	1
13	28897523	ENSDARG00000098392	ly6pge	+	-6436	upstream	0.333228	7.33779	1.33949e-09	0.999971	1
21	21158130	ENSDARG00000074777	ank1b	-	-9507	upstream	0.335875	7.37943	1.33608e-09	0.999971	1
21	21158136	ENSDARG00000074777	ank1b	-	-9513	upstream	0.335875	7.37943	1.33608e-09	0.999971	1
21	21158144	ENSDARG00000074777	ank1b	-	-9521	upstream	0.335875	7.37943	1.33608e-09	0.999971	1
21	21158145	ENSDARG00000074777	ank1b	-	-9522	upstream	0.335875	7.37943	1.33608e-09	0.999971	1
21	21158211	ENSDARG00000074777	ank1b	-	-9588	upstream	0.335875	7.37943	1.33608e-09	0.999971	1
7	2436386	ENSDARG00000087375	zgc:66473	-	-6100	upstream	0.371528	7.26061	1.31356e-09	0.999971	1
7	2436395	ENSDARG00000087375	zgc:66473	-	-6109	upstream	0.371528	7.26061	1.31356e-09	0.999971	1
7	2436396	ENSDARG00000087375	zgc:66473	-	-6110	upstream	0.371528	7.26061	1.31356e-09	0.999971	1
13	25705374	ENSDARG00000091212	si:dkey-192p21.6	-	15533	inside	-0.372456	7.25545	1.3041e-09	0.999971	1
4	54667801	ENSDARG00000100414	si:ch211-227e10.2	+	49469	downstream	0.346386	7.44226	1.29172e-09	0.999971	1
7	61716587	ENSDARG00000068258	lrch4	-	-33164	upstream	0.323034	7.27557	1.28454e-09	0.999971	1
4	32808369	ENSDARG00000088245	si:dkey-16p6.1	+	36156	downstream	-0.394374	7.24599	1.23854e-09	0.999972	1
4	32808360	ENSDARG00000088245	si:dkey-16p6.1	+	36147	downstream	-0.394374	7.24597	1.23847e-09	0.999972	1
4	32808325	ENSDARG00000088245	si:dkey-16p6.1	+	36112	downstream	-0.394374	7.24598	1.23833e-09	0.999972	1
4	32808377	ENSDARG00000088245	si:dkey-16p6.1	+	36164	downstream	-0.394374	7.24598	1.23833e-09	0.999972	1
4	32808361	ENSDARG00000088245	si:dkey-16p6.1	+	36148	downstream	-0.394374	7.24595	1.23832e-09	0.999972	1
4	32808326	ENSDARG00000088245	si:dkey-16p6.1	+	36113	downstream	-0.394374	7.25098	1.23783e-09	0.999972	1
4	32808328	ENSDARG00000088245	si:dkey-16p6.1	+	36115	downstream	-0.394374	7.25098	1.23783e-09	0.999972	1
4	32808334	ENSDARG00000088245	si:dkey-16p6.1	+	36121	downstream	-0.394374	7.25098	1.23783e-09	0.999972	1
4	32808335	ENSDARG00000088245	si:dkey-16p6.1	+	36122	downstream	-0.394374	7.25098	1.23783e-09	0.999972	1
4	32808352	ENSDARG00000088245	si:dkey-16p6.1	+	36139	downstream	-0.394374	7.25098	1.23783e-09	0.999972	1
4	32808354	ENSDARG00000088245	si:dkey-16p6.1	+	36141	downstream	-0.394374	7.25098	1.23783e-09	0.999972	1
4	32808368	ENSDARG00000088245	si:dkey-16p6.1	+	36155	downstream	-0.394374	7.25098	1.23783e-09	0.999972	1
4	32808395	ENSDARG00000088245	si:dkey-16p6.1	+	36182	downstream	-0.394374	7.25098	1.23783e-09	0.999972	1
4	32808398	ENSDARG00000088245	si:dkey-16p6.1	+	36185	downstream	-0.394374	7.25098	1.23783e-09	0.999972	1
4	32808332	ENSDARG00000088245	si:dkey-16p6.1	+	36119	downstream	-0.394374	7.25098	1.23782e-09	0.999972	1
7	61716574	ENSDARG00000068258	lrch4	-	-33151	upstream	0.32308	7.28053	1.22873e-09	0.999972	1
23	5867490	ENSDARG00000117297	CABZ01026153.1	+	-4016	upstream	0.176461	7.24589	1.21838e-09	0.999972	1
8	34993233	ENSDARG00000114291	BX005361.4	+	4752	downstream	0.196474	7.13105	1.20465e-09	0.999972	1
14	13270439	ENSDARG00000100707	si:dkey-48g21.7	+	-83262	upstream	0.17751	7.30446	1.18024e-09	0.999973	1
6	14990677	ENSDARG00000061505	mrps9	+	9916	inside	-0.405511	7.31416	1.16597e-09	0.999973	1
12	6933349	ENSDARG00000008127	pcdh15b	-	-27974	upstream	-0.367096	7.24066	1.16535e-09	0.999973	1
4	54667767	ENSDARG00000100414	si:ch211-227e10.2	+	49435	downstream	0.320705	7.45098	1.16499e-09	0.999973	1
4	54667774	ENSDARG00000100414	si:ch211-227e10.2	+	49442	downstream	0.320705	7.45098	1.16499e-09	0.999973	1
4	54667778	ENSDARG00000100414	si:ch211-227e10.2	+	49446	downstream	0.320705	7.45098	1.16499e-09	0.999973	1
4	54667802	ENSDARG00000100414	si:ch211-227e10.2	+	49470	downstream	0.320705	7.45098	1.16498e-09	0.999973	1
12	6933347	ENSDARG00000008127	pcdh15b	-	-27972	upstream	-0.367096	7.24567	1.16495e-09	0.999973	1
12	6933354	ENSDARG00000008127	pcdh15b	-	-27979	upstream	-0.367096	7.24567	1.16495e-09	0.999973	1
12	6933363	ENSDARG00000008127	pcdh15b	-	-27988	upstream	-0.367096	7.24567	1.16495e-09	0.999973	1
12	6933364	ENSDARG00000008127	pcdh15b	-	-27989	upstream	-0.367096	7.24567	1.16495e-09	0.999973	1
12	6933368	ENSDARG00000008127	pcdh15b	-	-27993	upstream	-0.367096	7.24567	1.16495e-09	0.999973	1
4	54667796	ENSDARG00000100414	si:ch211-227e10.2	+	49464	downstream	0.320705	7.45098	1.16494e-09	0.999973	1
12	6933369	ENSDARG00000008127	pcdh15b	-	-27994	upstream	-0.367096	7.25066	1.1642e-09	0.999973	1
12	6933372	ENSDARG00000008127	pcdh15b	-	-27997	upstream	-0.367096	7.25066	1.1641e-09	0.999973	1
12	6933378	ENSDARG00000008127	pcdh15b	-	-28003	upstream	-0.367096	7.25066	1.1641e-09	0.999973	1
13	28897508	ENSDARG00000098392	ly6pge	+	-6451	upstream	0.303309	7.3425	1.16135e-09	0.999973	1
13	28897510	ENSDARG00000098392	ly6pge	+	-6449	upstream	0.303309	7.3425	1.16135e-09	0.999973	1
13	28897512	ENSDARG00000098392	ly6pge	+	-6447	upstream	0.303309	7.3425	1.16135e-09	0.999973	1
13	28897522	ENSDARG00000098392	ly6pge	+	-6437	upstream	0.303309	7.3425	1.16135e-09	0.999973	1
13	28897535	ENSDARG00000098392	ly6pge	+	-6424	upstream	0.303309	7.3425	1.16135e-09	0.999973	1
4	54667804	ENSDARG00000100414	si:ch211-227e10.2	+	49472	downstream	0.3264	7.44226	1.15997e-09	0.999973	1
[truncated: 2,165 more rows]

## Sheet: aa-ab- 23 vs NTC 23
Chr		Locus	feature	external_gene_name	feature_strand	distancetoFeature	insideFeature	logFC	logCPM	LR	PValue	FDR
1-29354678	1	29354678	ENSDARG00000096643	BX908780.4	-	-27730	upstream	-3.81337	7.40676	12.1469	0.000491707	1
23-5867534	23	5867534	ENSDARG00000117297	CABZ01026153.1	+	-3972	upstream	-1.826	7.26575	9.43769	0.00212571	1
7-4271226	7	4271226	ENSDARG00000105343	klhl33	+	-7613	upstream	-1.88045	7.22557	8.891	0.00286579	1
17-1540678	17	1540678	ENSDARG00000074636	cep170b	+	-4225	upstream	-2.45289	7.52704	8.78086	0.00304408	1
12-1243848	12	1243848	ENSDARG00000103614	pemt	+	-42794	upstream	1.95827	7.33296	8.54387	0.00346688	1
23-6597174	23	6597174	ENSDARG00000058818	rbm38	+	10707	inside	-2.83592	7.12566	8.34166	0.00387462	1
13-28897553	13	28897553	ENSDARG00000098392	ly6pge	+	-6406	upstream	-3.21734	7.33308	7.47982	0.00623944	1
6-10680901	6	10680901	ENSDARG00000096235	BX936397.1	+	-11039	upstream	-1.78009	7.14754	6.75502	0.00934843	1
4-55760968	4	55760968	ENSDARG00000115819	CT583728.24	+	2865	downstream	2.20472	7.7588	6.6475	0.00992952	1
8-34000996	8	34000996	ENSDARG00000013615	pbx3b	-	64577	inside	-3.08721	7.1257	6.43802	0.0111703	1
13-19270912	13	19270912	ENSDARG00000076815	eif3s10	+	-13024	upstream	2.13472	7.23087	6.34999	0.0117382	1
6-14513659	6	14513659	ENSDARG00000100695	CR407585.1	-	-190968	upstream	-2.88461	7.2104	6.34985	0.0117391	1
14-12850120	14	12850120	ENSDARG00000037498	gria3b	-	-12688	upstream	3.00262	7.05305	6.33044	0.0118683	1
13-2505907	13	2505907	ENSDARG00000099997	cox20	-	15024	downstream	1.71447	7.3284	6.29576	0.0121027	1
19-31120534	19	31120534	ENSDARG00000095601	BX465206.1	-	-36561	upstream	2.0081	7.5148	6.25553	0.0123806	1
25-12546475	25	12546475	ENSDARG00000103098	si:ch211-280a23.2	-	-30734	upstream	-1.74682	7.33338	6.10822	0.0134554	1
2372799	7	8396	ENSDARG00000114910	FO704772.2	+	743	downstream	-2.38298	7.95537	6.08931	0.0136002	1
15-22554199	15	22554199	ENSDARG00000030532	arhgef12a	+	105743	downstream	-2.95331	7.20012	6.03569	0.0140195	1
4-64188755	4	64188755	ENSDARG00000099414	BX914205.1	-	-7906	upstream	2.73352	7.1147	6.00235	0.0142869	1
2370972	7	8391	ENSDARG00000114910	FO704772.2	+	738	downstream	-1.75001	7.96453	5.96018	0.0146326	1
9-1512613	9	1512613	ENSDARG00000063732	pde11a	+	7407	inside	-2.75284	7.19971	5.91987	0.0149711	1
25-25289011	25	25289011	ENSDARG00000103976	BX544877.2	+	-21052	upstream	-2.12114	7.37488	5.90779	0.015074	1
16-25930426	16	25930426	ENSDARG00000014975	irge1	-	47637	downstream	-2.81155	7.33781	5.84305	0.0156387	1
4-48519565	4	48519565	ENSDARG00000095106	si:dkey-28k24.2	-	-21943	upstream	-2.8009	7.39754	5.82181	0.0158287	1
8-30122313	8	30122313	ENSDARG00000055232	fancc	+	9689	inside	-1.72489	7.32838	5.81636	0.0158778	1
18-31499425	18	31499425	ENSDARG00000114715	CU570893.1	-	-75856	upstream	2.77942	7.17904	5.71454	0.0168249	1
18-50069094	18	50069094	ENSDARG00000077007	abcc8b	-	14314	inside	2.75909	7.28018	5.68772	0.0170841	1
2-21796840	2	21796840	ENSDARG00000075211	chd7	-	23857	inside	2.72652	7.42477	5.4541	0.0195225	1
4-41745492	4	41745492	ENSDARG00000113626	znf976	-	26823	inside	1.43472	7.28046	5.41565	0.019957	1
13-50947347	13	50947347	ENSDARG00000098611	CABZ01083953.1	+	-53712	upstream	2.84048	7.28056	5.26634	0.0217417	1
4-68573725	4	68573725	ENSDARG00000114192	BX548011.4	-	-4198	upstream	-1.16354	8.30546	5.23247	0.0221691	1
4-57074841	4	57074841	ENSDARG00000100229	si:ch211-238e22.5	+	-19067	upstream	1.8128	7.57202	5.18766	0.0227479	1
17-1540647	17	1540647	ENSDARG00000074636	cep170b	+	-4256	upstream	-2.59574	7.40677	5.10642	0.0238375	1
4-54669504	4	54669504	ENSDARG00000105245	CR388413.5	+	-49300	upstream	-1.23487	7.50645	5.04876	0.0246435	1
4-33159014	4	33159014	ENSDARG00000095596	si:dkeyp-4f2.6	+	19152	downstream	-2.55881	7.53103	5.01966	0.0250611	1
8-34980465	8	34980465	ENSDARG00000114291	BX005361.4	+	-8016	upstream	-1.77588	7.42427	5.00354	0.0252956	1
4-48519516	4	48519516	ENSDARG00000095106	si:dkey-28k24.2	-	-21894	upstream	-1.97824	7.39754	4.96924	0.0258019	1
22-6395190	22	6395190	ENSDARG00000043198	si:rp71-1i20.2	-	9720	inside	-2.75835	7.08719	4.90096	0.0268418	1
25-2154173	25	2154173	ENSDARG00000097946	CR354430.3	-	-22712	upstream	-2.6681	7.12037	4.84247	0.027767	1
8-34980565	8	34980565	ENSDARG00000114291	BX005361.4	+	-7916	upstream	1.28921	7.76973	4.74851	0.0293236	1
21-6584215	21	6584215	ENSDARG00000080661	FP102966.1	+	-8720	upstream	2.24038	7.30461	4.73752	0.0295116	1
22-26010005	22	26010005	ENSDARG00000110069	pdgfaa	-	-4111	upstream	-1.67586	7.49376	4.70393	0.0300937	1
20-25829716	20	25829716	ENSDARG00000043019	exoc1	-	48891	downstream	-1.06261	7.76935	4.6627	0.0308247	1
3-32880418	3	32880418	ENSDARG00000053260	zgc:113090	-	-6777	upstream	-2.56042	7.34716	4.6225	0.0315553	1
13-50947386	13	50947386	ENSDARG00000098611	CABZ01083953.1	+	-53673	upstream	2.29384	7.28056	4.51713	0.0335572	1
4-54669454	4	54669454	ENSDARG00000105245	CR388413.5	+	-49350	upstream	-1.14556	7.5106	4.51496	0.0335997	1
18-36394148	18	36394148	ENSDARG00000093973	BX950224.1	-	71318	downstream	-2.48159	7.64579	4.46975	0.0345	1
4-66781718	4	66781718	ENSDARG00000101174	BX649556.1	+	-19147	upstream	2.54781	7.31432	4.45738	0.0347507	1
6-20690924	6	20690924	ENSDARG00000095901	col18a1b	-	16922	inside	1.29727	7.41104	4.44576	0.0349879	1
17-1540746	17	1540746	ENSDARG00000074636	cep170b	+	-4157	upstream	-2.53114	7.41589	4.4297	0.0353187	1
15-46636727	15	46636727	ENSDARG00000011463	CABZ01044048.1	+	31245	downstream	-1.93223	7.19479	4.411	0.035708	1
18-50069065	18	50069065	ENSDARG00000077007	abcc8b	-	14343	inside	1.89403	7.31405	4.39908	0.0359583	1
13-21088878	13	21088878	ENSDARG00000098091	BX000463.1	+	232267	downstream	1.64302	7.69771	4.34662	0.0370825	1
4-33156235	4	33156235	ENSDARG00000095596	si:dkeyp-4f2.6	+	16373	downstream	-2.40334	7.79006	4.30885	0.0379146	1
23-44571145	23	44571145	ENSDARG00000087392	si:ch73-160p18.3	-	2914	inside	-2.42121	7.29032	4.3074	0.0379468	1
7-45344795	7	45344795	ENSDARG00000007745	uqcrfs1	+	-55921	upstream	-2.46492	7.12026	4.25603	0.0391113	1
14-9283488	14	9283488	ENSDARG00000037558	asb12b	-	-2256	upstream	-1.63525	7.15261	4.22045	0.0399396	1
4-57074817	4	57074817	ENSDARG00000100229	si:ch211-238e22.5	+	-19091	upstream	2.42606	7.57602	4.21466	0.0400762	1
7-4259668	7	4259668	ENSDARG00000105343	klhl33	+	-19171	upstream	-1.94237	7.20505	4.20746	0.0402466	1
18-28299651	18	28299651	ENSDARG00000095779	CR769777.2	+	-4240	upstream	-2.35606	7.37472	4.17829	0.040945	1
15-46636725	15	46636725	ENSDARG00000011463	CABZ01044048.1	+	31243	downstream	-2.36332	7.19995	4.17702	0.0409756	1
4-51270354	4	51270354	ENSDARG00000111966	CABZ01036080.1	+	-28793	upstream	1.59098	8.0334	4.17167	0.0411052	1
6-16841617	6	16841617	ENSDARG00000097141	BX664705.1	-	14970	downstream	1.74703	7.12577	4.16033	0.0413813	1
5-66143710	5	66143710	ENSDARG00000052109	zgc:114041	+	11316	inside	-2.33216	7.25576	4.11574	0.0424859	1
8-34980500	8	34980500	ENSDARG00000114291	BX005361.4	+	-7981	upstream	-1.78328	7.42427	4.10362	0.0427915	1
12-33578375	12	33578375	ENSDARG00000053474	tdrkh	-	4007	inside	2.15661	7.33779	4.05361	0.0440769	1
4-55760944	4	55760944	ENSDARG00000115819	CT583728.24	+	2841	downstream	-1.79599	7.72318	4.04856	0.0442091	1
7-1607	7	1607	ENSDARG00000111902	FO704772.1	+	-3689	upstream	2.32295	8.48999	4.03854	0.0444723	1
8-34980462	8	34980462	ENSDARG00000114291	BX005361.4	+	-8019	upstream	1.86319	7.42427	4.03312	0.0446154	1
4-55760047	4	55760047	ENSDARG00000115819	CT583728.24	+	1944	downstream	1.86593	7.26557	3.99504	0.0456343	1
16-16492421	16	16492421	ENSDARG00000098641	nbeal2	-	29592	inside	1.12471	7.44626	3.97825	0.0460914	1
4-77560071	4	77560071	ENSDARG00000081218	AL935186.2	-	739	downstream	2.10727	7.66459	3.9565	0.0466907	1
2244964	7	8046	ENSDARG00000114910	FO704772.2	+	393	downstream	-0.916248	8.42021	3.92664	0.0475269	1
9-20062403	9	20062403	ENSDARG00000093861	BX957345.1	-	-97631	upstream	-1.44223	7.17395	3.9266	0.0475279	1
5-54286600	5	54286600	ENSDARG00000098786	rangrf	+	6465	inside	-2.27091	7.34738	3.87683	0.0489568	1
4-51270323	4	51270323	ENSDARG00000111966	CABZ01036080.1	+	-28824	upstream	-2.17096	8.03918	3.84042	0.0500311	1
22-30568823	22	30568823	ENSDARG00000091718	BX649490.1	-	6115	inside	1.74212	7.4683	3.81779	0.050711	1
16-14487905	16	14487905	ENSDARG00000117529	BX005402.1	+	8354	inside	1.43113	7.14166	3.8083	0.0509992	1
6-18314858	6	18314858	ENSDARG00000103485	card14	+	16414	inside	-1.40041	7.75856	3.80297	0.0511618	1
12-28089620	12	28089620	ENSDARG00000009624	CABZ01027646.1	+	-27745	upstream	1.99342	7.31447	3.77763	0.0519423	1
11-11825644	11	11825644	ENSDARG00000058663	pimr94	+	-17080	upstream	1.25593	7.59931	3.75361	0.0526937	1
7-4259697	7	4259697	ENSDARG00000105343	klhl33	+	-19142	upstream	-2.08247	7.21021	3.71963	0.0537762	1
4-77560013	4	77560013	ENSDARG00000081218	AL935186.2	-	797	downstream	1.41159	7.79002	3.71042	0.0540737	1
4-48519527	4	48519527	ENSDARG00000095106	si:dkey-28k24.2	-	-21905	upstream	1.41439	7.39754	3.70711	0.0541812	1
8-39537720	8	39537720	ENSDARG00000075565	lzts1	+	25788	inside	-2.08089	7.21027	3.69804	0.0544763	1
17-1541220	17	1541220	ENSDARG00000074636	cep170b	+	-3683	upstream	-1.55733	7.49794	3.65722	0.0558269	1
13-4112126	13	4112126	ENSDARG00000010681	tjap1	-	22015	inside	2.03544	7.09273	3.6288	0.0567876	1
20-50149228	20	50149228	ENSDARG00000067509	slc24a4b	+	33893	inside	-1.76674	7.43776	3.60231	0.0576995	1
24-16941058	24	16941058	ENSDARG00000073786	cmbl	-	-23972	upstream	-1.15832	7.29034	3.59838	0.0578358	1
22-26009962	22	26009962	ENSDARG00000110069	pdgfaa	-	-4068	upstream	-2.02397	7.48954	3.59065	0.0581056	1
13-50947334	13	50947334	ENSDARG00000098611	CABZ01083953.1	+	-53725	upstream	-2.35712	7.28056	3.48838	0.061801	1
13-50947396	13	50947396	ENSDARG00000098611	CABZ01083953.1	+	-53663	upstream	2.35498	7.28056	3.48483	0.0619339	1
3-48670412	3	48670412	ENSDARG00000102424	si:ch211-114m9.1	-	46010	inside	-1.7514	7.13109	3.46723	0.0625959	1
22-30495170	22	30495170	ENSDARG00000111856	BX649490.4	+	-1190	upstream	1.9576	7.36123	3.44743	0.0633501	1
15-46636685	15	46636685	ENSDARG00000011463	CABZ01044048.1	+	31203	downstream	1.38423	7.19995	3.40192	0.0651207	1
5-826519	5	826519	ENSDARG00000089382	zgc:158463	-	-599	upstream	1.36833	8.0871	3.39481	0.0654017	1
5-826555	5	826555	ENSDARG00000089382	zgc:158463	-	-635	upstream	-1.3185	8.22047	3.39104	0.0655518	1
17-32205441	17	32205441	ENSDARG00000085514	CR407546.1	-	40814	downstream	1.47038	7.64586	3.38961	0.0656083	1
7-61732865	7	61732865	ENSDARG00000038865	acox3	+	-31175	upstream	1.09631	7.22052	3.3795	0.0660121	1
16-16492424	16	16492424	ENSDARG00000098641	nbeal2	-	29589	inside	1.06998	7.4506	3.37439	0.0662171	1
16-15348307	16	15348307	ENSDARG00000036987	has2	-	39152	downstream	-2.28004	7.50636	3.36931	0.0664214	1
18-28299631	18	28299631	ENSDARG00000095779	CR769777.2	+	-4260	upstream	-1.68249	7.37472	3.26828	0.0706318	1
19-36678349	19	36678349	ENSDARG00000117031	CABZ01036526.1	+	-1742	upstream	-1.47038	7.23554	3.2668	0.0706955	1
7-13019334	7	13019334	ENSDARG00000078060	syt7b	+	-20092	upstream	2.27296	7.40227	3.25609	0.0711587	1
20-37110529	20	37110529	ENSDARG00000096733	BX855623.1	+	-146125	upstream	1.07387	7.51841	3.25471	0.0712187	1
4-77560075	4	77560075	ENSDARG00000081218	AL935186.2	-	735	downstream	-2.19993	7.66459	3.25129	0.0713674	1
4-55761220	4	55761220	ENSDARG00000115819	CT583728.24	+	3117	downstream	-1.82171	7.19492	3.20237	0.0735317	1
12-6933389	12	6933389	ENSDARG00000008127	pcdh15b	-	-28014	upstream	-1.74693	7.25066	3.19807	0.0737254	1
2-14798089	2	14798089	ENSDARG00000092949	si:ch73-366i20.1	-	216	inside	1.37263	7.29493	3.19801	0.0737279	1
4-55760990	4	55760990	ENSDARG00000115819	CT583728.24	+	2887	downstream	1.02669	7.71956	3.19451	0.0738859	1
13-44914429	13	44914429	ENSDARG00000113496	CR786566.2	-	-42830	upstream	-2.16599	7.1739	3.18277	0.0744183	1
3-53548417	3	53548417	ENSDARG00000052139	notch3	-	11164	inside	-1.1283	7.17889	3.1809	0.0745038	1
11-20074057	11	20074057	ENSDARG00000086324	si:dkey-274m17.3	-	-2150	upstream	-1.59323	7.35659	3.15978	0.0754735	1
20-11705062	20	11705062	ENSDARG00000086518	si:ch211-155o21.3	+	-25977	upstream	-2.14311	7.18964	3.14648	0.076091	1
8-34980463	8	34980463	ENSDARG00000114291	BX005361.4	+	-8018	upstream	-2.12623	7.42427	3.13156	0.0767901	1
18-28299661	18	28299661	ENSDARG00000095779	CR769777.2	+	-4230	upstream	-1.87648	7.37472	3.12997	0.0768652	1
7-61732901	7	61732901	ENSDARG00000038865	acox3	+	-31139	upstream	-2.12433	7.22052	3.12119	0.0772801	1
4-77558457	4	77558457	ENSDARG00000115988	AL935186.11	-	-1178	upstream	-2.11049	7.7967	3.11781	0.077441	1
7-13019288	7	13019288	ENSDARG00000078060	syt7b	+	-20138	upstream	2.17804	7.37041	3.11014	0.0778064	1
15-13747410	15	13747410	ENSDARG00000084093	BX897750.1	-	77194	downstream	-1.48389	7.26577	3.10499	0.0780525	1
14-12850095	14	12850095	ENSDARG00000037498	gria3b	-	-12663	upstream	2.12117	7.05305	3.10438	0.0780822	1
14-12850106	14	12850106	ENSDARG00000037498	gria3b	-	-12674	upstream	-2.11985	7.05305	3.1023	0.0781818	1
8-30122382	8	30122382	ENSDARG00000055232	fancc	+	9758	inside	-1.47197	7.33782	3.08657	0.0789413	1
10-6666584	10	6666584	ENSDARG00000095953	si:ch211-57m13.6	+	1673	inside	-1.27589	7.5836	3.08358	0.0790864	1
25-12546543	25	12546543	ENSDARG00000103098	si:ch211-280a23.2	-	-30802	upstream	-1.22576	7.32865	3.07688	0.0794127	1
6-48471092	6	48471092	ENSDARG00000074690	ppm1j	-	2602	inside	1.04073	7.29511	3.07549	0.0794805	1
22-26009965	22	26009965	ENSDARG00000110069	pdgfaa	-	-4071	upstream	-2.14895	7.48954	3.07074	0.0797133	1
2-56482464	2	56482464	ENSDARG00000067872	CU469531.1	+	-5204	upstream	-2.07229	7.98872	3.06645	0.079924	1
3-32880408	3	32880408	ENSDARG00000053260	zgc:113090	-	-6767	upstream	-2.08344	7.34252	3.06627	0.0799328	1
20-45967084	20	45967084	ENSDARG00000096676	AL929237.3	-	16356	inside	2.14204	7.36596	3.05359	0.0805591	1
11-11825642	11	11825642	ENSDARG00000058663	pimr94	+	-17082	upstream	1.4604	7.36562	3.03519	0.0814772	1
4-66781751	4	66781751	ENSDARG00000101174	BX649556.1	+	-19114	upstream	2.12827	7.30956	3.03512	0.0814806	1
2366589	7	8379	ENSDARG00000114910	FO704772.2	+	726	downstream	-1.08032	7.91809	3.03097	0.0816891	1
3-32880405	3	32880405	ENSDARG00000053260	zgc:113090	-	-6764	upstream	-2.05909	7.33785	3.02986	0.0817449	1
13-28897469	13	28897469	ENSDARG00000098392	ly6pge	+	-6490	upstream	-2.05991	7.27067	3.02605	0.0819373	1
6-20690939	6	20690939	ENSDARG00000095901	col18a1b	-	16907	inside	1.23261	7.41104	3.01337	0.0825803	1
23-41368709	23	41368709	ENSDARG00000107663	CABZ01056817.1	-	-22851	upstream	-1.21382	6.98879	3.00395	0.0830617	1
4-55760032	4	55760032	ENSDARG00000115819	CT583728.24	+	1929	downstream	1.66373	7.27542	3.00184	0.0831699	1
4-55760206	4	55760206	ENSDARG00000115819	CT583728.24	+	2103	downstream	-1.02601	7.72693	2.99854	0.0833396	1
4-66781758	4	66781758	ENSDARG00000101174	BX649556.1	+	-19107	upstream	2.10033	7.3191	2.99429	0.0835586	1
4-66781752	4	66781752	ENSDARG00000101174	BX649556.1	+	-19113	upstream	2.0994	7.3191	2.99293	0.0836286	1
2-21796897	2	21796897	ENSDARG00000075211	chd7	-	23800	inside	1.00835	7.42922	2.98844	0.0838608	1
1-29354707	1	29354707	ENSDARG00000096643	BX908780.4	-	-27759	upstream	-2.01485	7.41126	2.96856	0.0848972	1
4-54181881	4	54181881	ENSDARG00000117658	BX936303.2	+	147	inside	-2.00327	7.20006	2.94251	0.0862765	1
7-55066648	7	55066648	ENSDARG00000117533	nadsyn1	-	-3182	upstream	1.3502	7.34738	2.94213	0.0862969	1
18-28938981	18	28938981	ENSDARG00000093015	si:ch211-174j14.2	-	-69	upstream	-1.14398	7.36569	2.92672	0.0871245	1
3-50795371	3	50795371	ENSDARG00000097976	CR812464.1	-	-46255	upstream	1.19469	7.38888	2.91914	0.0875348	1
20-54066510	20	54066510	ENSDARG00000052408	mgat2	-	8626	downstream	-1.96815	8.02376	2.91457	0.087783	1
4-55760210	4	55760210	ENSDARG00000115819	CT583728.24	+	2107	downstream	-1.45953	7.53112	2.9103	0.0880154	1
8-34995256	8	34995256	ENSDARG00000112710	BX005361.3	+	-3314	upstream	-1.36853	7.64222	2.90282	0.0884245	1
4-54669463	4	54669463	ENSDARG00000105245	CR388413.5	+	-49341	upstream	-0.897292	7.5106	2.90274	0.0884293	1
4-64188758	4	64188758	ENSDARG00000099414	BX914205.1	-	-7909	upstream	-1.93965	7.1147	2.89064	0.0890957	1
23-44571377	23	44571377	ENSDARG00000087392	si:ch73-160p18.3	-	2682	inside	2.02792	7.31888	2.88696	0.0892991	1
18-50069098	18	50069098	ENSDARG00000077007	abcc8b	-	14310	inside	-1.9594	7.29966	2.88284	0.0895281	1
2-21796833	2	21796833	ENSDARG00000075211	chd7	-	23864	inside	-1.94911	7.42922	2.87264	0.0900971	1
13-44914404	13	44914404	ENSDARG00000113496	CR786566.2	-	-42805	upstream	1.88918	7.23068	2.86161	0.0907165	1
18-50069047	18	50069047	ENSDARG00000077007	abcc8b	-	14361	inside	-1.19491	7.31405	2.83062	0.0924829	1
4-32808330	4	32808330	ENSDARG00000088245	si:dkey-16p6.1	+	36117	downstream	1.49855	7.25098	2.83038	0.0924963	1
20-10973	20	10973	ENSDARG00000087933	zgc:174972	-	5900	inside	1.98608	7.07566	2.81741	0.0932468	1
8-3013156	8	3013156	ENSDARG00000031222	lhx2b	+	-71964	upstream	-1.98177	7.18438	2.81565	0.0933488	1
5-826540	5	826540	ENSDARG00000089382	zgc:158463	-	-620	upstream	-1.1361	8.22047	2.8069	0.0938598	1
12-39769157	12	39769157	ENSDARG00000103903	LO017650.1	+	83672	inside	-1.89932	7.40706	2.80235	0.0941265	1
23-37205005	23	37205005	ENSDARG00000059705	vwa5b1	+	19758	downstream	-1.89773	7.42016	2.80004	0.0942622	1
13-25705398	13	25705398	ENSDARG00000091212	si:dkey-192p21.6	-	15509	inside	1.6943	7.26535	2.79883	0.0943329	1
8-19657060	8	19657060	ENSDARG00000113552	fam78bb	-	-7443	upstream	-0.904475	7.37517	2.79711	0.0944346	1
2-14712176	2	14712176	ENSDARG00000080774	CR388189.1	+	-1218	upstream	1.93349	8.57205	2.78023	0.0954342	1
5-58610809	5	58610809	ENSDARG00000103164	zgc:194948	+	-54839	upstream	1.48817	7.1948	2.77907	0.0955035	1
20-21998099	20	21998099	ENSDARG00000009689	daam1b	-	-3198	upstream	-1.88421	7.19468	2.76722	0.0962133	1
4-41745370	4	41745370	ENSDARG00000113626	znf976	-	26945	inside	1.93799	7.4509	2.76666	0.0962471	1
14-9283494	14	9283494	ENSDARG00000037558	asb12b	-	-2262	upstream	-1.88294	7.14725	2.76666	0.0962471	1
5-66143707	5	66143707	ENSDARG00000052109	zgc:114041	+	11313	inside	-1.88059	7.23569	2.76629	0.096269	1
23-35620478	23	35620478	ENSDARG00000036704	tmem18	-	28522	downstream	-1.31384	7.16317	2.76406	0.0964034	1
13-19270917	13	19270917	ENSDARG00000076815	eif3s10	+	-13019	upstream	1.08922	7.36607	2.76193	0.0965315	1
22-25284547	22	25284547	ENSDARG00000087583	zgc:171717	+	-4813	upstream	-1.88285	7.16884	2.75432	0.096992	1
25-25288954	25	25288954	ENSDARG00000103976	BX544877.2	+	-21109	upstream	-1.30985	7.31892	2.75192	0.097138	1
2260305	7	8088	ENSDARG00000114910	FO704772.2	+	435	downstream	-1.84972	8.24843	2.75166	0.0971536	1
4-68573696	4	68573696	ENSDARG00000114192	BX548011.4	-	-4169	upstream	1.91219	8.33634	2.74637	0.0974755	1
4-55760019	4	55760019	ENSDARG00000115819	CT583728.24	+	1916	downstream	-1.3876	7.27544	2.74371	0.0976378	1
6-48471086	6	48471086	ENSDARG00000074690	ppm1j	-	2608	inside	0.955095	7.29511	2.73629	0.0980925	1
4-48519547	4	48519547	ENSDARG00000095106	si:dkey-28k24.2	-	-21925	upstream	1.91483	7.39754	2.73204	0.0983538	1
16-25930437	16	25930437	ENSDARG00000014975	irge1	-	47626	downstream	1.91419	7.33781	2.7293	0.0985227	1
22-29380725	22	29380725	ENSDARG00000086778	pdgfba	-	-44416	upstream	1.91422	7.23585	2.72623	0.0987122	1
5-66143706	5	66143706	ENSDARG00000052109	zgc:114041	+	11312	inside	-1.84852	7.25576	2.72236	0.0989516	1
5-66143717	5	66143717	ENSDARG00000052109	zgc:114041	+	11323	inside	-1.84852	7.25576	2.72236	0.0989516	1
3-51535430	3	51535430	ENSDARG00000080933	BX005299.1	-	12820	downstream	-1.73178	7.17389	2.72151	0.0990045	1
4-33156250	4	33156250	ENSDARG00000095596	si:dkeyp-4f2.6	+	16388	downstream	1.89708	7.78661	2.71845	0.0991945	1
8-34980546	8	34980546	ENSDARG00000114291	BX005361.4	+	-7935	upstream	-1.83141	7.76973	2.71834	0.099201	1
1-44761595	1	44761595	ENSDARG00000051993	si:dkey-9i23.4	+	-6062	upstream	1.91369	7.07596	2.71282	0.0995449	1
4-48513002	4	48513002	ENSDARG00000095106	si:dkey-28k24.2	-	-15380	upstream	-1.82748	7.56736	2.70609	0.0999659	1
2364398	7	8373	ENSDARG00000114910	FO704772.2	+	720	downstream	1.8838	7.96758	2.7045	0.100066	1
20-37110493	20	37110493	ENSDARG00000096733	BX855623.1	+	-146161	upstream	1.88455	7.48487	2.69118	0.100905	1
4-70677994	4	70677994	ENSDARG00000104787	si:dkey-28k24.2	+	-34813	upstream	1.88486	7.44217	2.69087	0.100925	1
2-14678843	2	14678843	ENSDARG00000111709	CR388189.6	+	3048	downstream	1.34701	7.48961	2.68813	0.101099	1
4-61463739	4	61463739	ENSDARG00000110538	AL929029.7	-	-3111	upstream	-0.959176	7.45938	2.6818	0.101501	1
7-61716574	7	61716574	ENSDARG00000068258	lrch4	-	-33151	upstream	-1.81821	7.28053	2.68163	0.101512	1
1-44628980	1	44628980	ENSDARG00000037748	slc43a1b	-	9078	inside	1.8165	7.16339	2.67637	0.101848	1
16-16492457	16	16492457	ENSDARG00000098641	nbeal2	-	29556	inside	0.939285	7.4506	2.65113	0.103476	1
13-28897550	13	28897550	ENSDARG00000098392	ly6pge	+	-6409	upstream	-1.79035	7.3425	2.64681	0.103758	1
21-32541092	21	32541092	ENSDARG00000073704	si:dkeyp-72g9.4	-	-54008	upstream	-1.77411	8.03894	2.64497	0.103878	1
1-27641727	1	27641727	ENSDARG00000104096	si:dkey-29d5.1	+	-71622	upstream	1.43244	7.35198	2.63859	0.104296	1
1-44628957	1	44628957	ENSDARG00000037748	slc43a1b	-	9101	inside	-1.78312	7.16867	2.63171	0.104749	1
4-32873242	4	32873242	ENSDARG00000109802	BX324003.2	-	15194	inside	-1.76666	7.61899	2.62675	0.105077	1
4-33158946	4	33158946	ENSDARG00000095596	si:dkeyp-4f2.6	+	19084	downstream	1.42095	7.52691	2.62106	0.105454	1
11-11825720	11	11825720	ENSDARG00000058663	pimr94	+	-17004	upstream	1.26699	7.33781	2.62041	0.105497	1
13-28897490	13	28897490	ENSDARG00000098392	ly6pge	+	-6469	upstream	1.82491	7.27067	2.60493	0.106532	1
23-35620551	23	35620551	ENSDARG00000036704	tmem18	-	28449	downstream	1.79224	7.16317	2.60126	0.106779	1
2-14798029	2	14798029	ENSDARG00000092949	si:ch73-366i20.1	-	276	inside	1.12814	7.29008	2.58423	0.107933	1
4-55760012	4	55760012	ENSDARG00000115819	CT583728.24	+	1909	downstream	1.79774	7.27544	2.56971	0.108927	1
4-77558499	4	77558499	ENSDARG00000115988	AL935186.11	-	-1220	upstream	1.78251	7.79328	2.56321	0.109376	1
15-17261766	15	17261766	ENSDARG00000041586	dhx40	+	3520	inside	-1.79957	7.10905	2.56106	0.109525	1
20-25829770	20	25829770	ENSDARG00000043019	exoc1	-	48837	downstream	1.77733	7.76935	2.55858	0.109697	1
20-25829768	20	25829768	ENSDARG00000043019	exoc1	-	48839	downstream	1.77653	7.76935	2.55751	0.109772	1
8-34980506	8	34980506	ENSDARG00000114291	BX005361.4	+	-7975	upstream	-1.32353	7.41986	2.55302	0.110083	1
2382660	7	8423	ENSDARG00000114910	FO704772.2	+	770	downstream	0.995492	7.9615	2.54489	0.110652	1
9-14792235	9	14792235	ENSDARG00000038446	nrp2b	-	-287401	upstream	1.34176	7.19993	2.53994	0.110999	1
101356	7	2177	ENSDARG00000111902	FO704772.1	+	-3119	upstream	1.76864	7.44224	2.53824	0.111119	1
21-40794736	21	40794736	ENSDARG00000019651	zgc:162239	-	4668	inside	-1.07605	7.43352	2.52722	0.111897	1
7-4271235	7	4271235	ENSDARG00000105343	klhl33	+	-7604	upstream	0.973209	7.22557	2.51953	0.112444	1
22-21371089	22	21371089	ENSDARG00000062103	ankrd24	-	21659	inside	1.20321	7.3564	2.49241	0.114396	1
4-33158955	4	33158955	ENSDARG00000095596	si:dkeyp-4f2.6	+	19093	downstream	1.72667	7.53103	2.48468	0.11496	1
18-28299655	18	28299655	ENSDARG00000095779	CR769777.2	+	-4236	upstream	1.3368	7.37472	2.48136	0.115203	1
4-55755425	4	55755425	ENSDARG00000115819	CT583728.24	+	-2678	upstream	1.71478	8.05262	2.48113	0.115219	1
8-34001032	8	34001032	ENSDARG00000013615	pbx3b	-	64541	inside	-1.64582	7.13115	2.45073	0.11747	1
1-42272381	1	42272381	ENSDARG00000084202	BX927206.1	-	5269	downstream	1.72221	7.29476	2.4502	0.11751	1
23-37205008	23	37205008	ENSDARG00000059705	vwa5b1	+	19761	downstream	-1.62611	7.33348	2.43361	0.118759	1
5-58610767	5	58610767	ENSDARG00000103164	zgc:194948	+	-54881	upstream	1.69374	7.19998	2.43241	0.11885	1
5-58610774	5	58610774	ENSDARG00000103164	zgc:194948	+	-54874	upstream	1.69374	7.19998	2.43241	0.11885	1
5-58610778	5	58610778	ENSDARG00000103164	zgc:194948	+	-54870	upstream	1.69374	7.19998	2.43241	0.11885	1
5-58610790	5	58610790	ENSDARG00000103164	zgc:194948	+	-54858	upstream	1.69374	7.19998	2.43241	0.11885	1
5-58610797	5	58610797	ENSDARG00000103164	zgc:194948	+	-54851	upstream	1.69374	7.1948	2.43241	0.11885	1
5-58610764	5	58610764	ENSDARG00000103164	zgc:194948	+	-54884	upstream	1.69374	7.1948	2.43241	0.11885	1
20-3961784	20	3961784	ENSDARG00000088444	selenol	-	-8153	upstream	1.08603	7.47261	2.43192	0.118887	1
18-50069060	18	50069060	ENSDARG00000077007	abcc8b	-	14348	inside	1.24492	7.31405	2.41375	0.120274	1
23-5923412	23	5923412	ENSDARG00000117297	CABZ01026153.1	+	51906	downstream	-1.43267	7.18447	2.39724	0.121549	1
4-70678012	4	70678012	ENSDARG00000104787	si:dkey-28k24.2	+	-34795	upstream	-1.32246	7.41571	2.39384	0.121814	1
2-14798032	2	14798032	ENSDARG00000092949	si:ch73-366i20.1	-	273	inside	1.21416	7.29977	2.38928	0.12217	1
4-77560056	4	77560056	ENSDARG00000081218	AL935186.2	-	754	downstream	-1.64794	7.66459	2.38808	0.122263	1
4-77560063	4	77560063	ENSDARG00000081218	AL935186.2	-	747	downstream	1.64671	7.66459	2.38652	0.122386	1
23-35620488	23	35620488	ENSDARG00000036704	tmem18	-	28512	downstream	-1.4302	7.15785	2.383	0.122662	1
7-23423445	7	23423445	ENSDARG00000080681	dre-mir-730	+	61283	downstream	-1.57952	7.28041	2.37212	0.123519	1
23-5867505	23	5867505	ENSDARG00000117297	CABZ01026153.1	+	-4001	upstream	-1.55757	7.26081	2.34619	0.125589	1
9-1512616	9	1512616	ENSDARG00000063732	pde11a	+	7410	inside	-1.60405	7.19971	2.32074	0.12766	1
4-55754812	4	55754812	ENSDARG00000115819	CT583728.24	+	-3291	upstream	1.50474	7.77609	2.31598	0.128051	1
19-15261941	19	15261941	ENSDARG00000070578	edn2	-	20055	downstream	-1.39774	7.17374	2.30823	0.12869	1
16-4257768	16	4257768	ENSDARG00000117664	CU469524.2	-	-15783	upstream	1.2421	7.51886	2.30633	0.128848	1
2-34616866	2	34616866	ENSDARG00000068323	astn1	+	44176	inside	1.03661	7.08153	2.30583	0.12889	1
21-5535928	21	5535928	ENSDARG00000102159	ly6m6	+	4790	inside	1.44065	7.10383	2.29019	0.130194	1
20-4929382	20	4929382	ENSDARG00000092335	BX649499.1	-	-21905	upstream	1.36327	7.29521	2.2851	0.130621	1
14-14495595	14	14495595	ENSDARG00000098293	si:dkey-27i16.2	-	70822	downstream	1.43793	7.17392	2.28317	0.130784	1
17-7341504	17	7341504	ENSDARG00000029234	stxbp5b	-	9984	inside	-1.02832	7.38877	2.27285	0.131658	1
9-20062375	9	20062375	ENSDARG00000093861	BX957345.1	-	-97603	upstream	-1.49747	7.17395	2.26874	0.132008	1
23-37204955	23	37204955	ENSDARG00000059705	vwa5b1	+	19708	downstream	1.02707	7.44652	2.25813	0.132915	1
13-29442536	13	29442536	ENSDARG00000054890	rgra	-	13323	downstream	0.791948	7.46385	2.25077	0.133548	1
4-64968475	4	64968475	ENSDARG00000100370	CT955963.1	+	-12936	upstream	-1.54097	7.19996	2.2455	0.134004	1
13-50947354	13	50947354	ENSDARG00000098611	CABZ01083953.1	+	-53705	upstream	1.52109	7.28056	2.22434	0.135851	1
4-54667799	4	54667799	ENSDARG00000100414	si:ch211-227e10.2	+	49467	downstream	-1.30485	7.45098	2.21506	0.13667	1
13-50947332	13	50947332	ENSDARG00000098611	CABZ01083953.1	+	-53727	upstream	1.14191	7.28056	2.1807	0.139751	1
4-66781731	4	66781731	ENSDARG00000101174	BX649556.1	+	-19134	upstream	0.934511	7.31432	2.1679	0.140919	1
17-1540463	17	1540463	ENSDARG00000074636	cep170b	+	-4440	upstream	1.02211	7.48936	2.15218	0.142368	1
6-20690967	6	20690967	ENSDARG00000095901	col18a1b	-	16879	inside	0.825128	7.40657	2.14946	0.14262	1
4-63436568	4	63436568	ENSDARG00000100090	si:dkey-11d20.1	+	-48003	upstream	0.936926	7.3564	2.14271	0.143248	1
3-32881374	3	32881374	ENSDARG00000053260	zgc:113090	-	-7733	upstream	1.02167	7.30939	2.13501	0.143969	1
13-44914416	13	44914416	ENSDARG00000113496	CR786566.2	-	-42817	upstream	-1.48581	7.23068	2.12036	0.145352	1
4-48519549	4	48519549	ENSDARG00000095106	si:dkey-28k24.2	-	-21927	upstream	-1.56319	7.39754	2.11501	0.145861	1
9-4228712	9	4228712	ENSDARG00000104119	kalrna	+	-22206	upstream	-1.59139	7.32387	2.11298	0.146055	1
6-18023449	6	18023449	ENSDARG00000098726	rptor	-	-23673	upstream	1.56995	7.17389	2.10069	0.147232	1
2363302	7	8370	ENSDARG00000114910	FO704772.2	+	717	downstream	-0.759335	7.96451	2.08757	0.148502	1
7-45344804	7	45344804	ENSDARG00000007745	uqcrfs1	+	-55912	upstream	-0.975898	7.12026	2.06245	0.150968	1
5-826526	5	826526	ENSDARG00000089382	zgc:158463	-	-606	upstream	-1.14251	8.21791	2.0604	0.151171	1
11-41193634	11	41193634	ENSDARG00000117437	CABZ01087025.2	+	1305	inside	0.864608	7.20012	2.04575	0.152632	1
12-12481614	12	12481614	ENSDARG00000107646	BX548041.1	+	-131721	upstream	0.911706	7.32356	2.0431	0.152898	1
21-25318784	21	25318784	ENSDARG00000105820	or132-1	+	-4547	upstream	-1.26576	7.16848	2.03827	0.153384	1
14-14495557	14	14495557	ENSDARG00000098293	si:dkey-27i16.2	-	70860	downstream	1.53573	7.17917	2.02702	0.154523	1
14-14495559	14	14495559	ENSDARG00000098293	si:dkey-27i16.2	-	70858	downstream	1.5352	7.17917	2.02582	0.154645	1
4-41745513	4	41745513	ENSDARG00000113626	znf976	-	26802	inside	-1.01248	7.28046	2.00202	0.157089	1
7-61732829	7	61732829	ENSDARG00000038865	acox3	+	-31211	upstream	-1.11183	7.21543	1.98719	0.158634	1
21-4658226	21	4658226	ENSDARG00000109364	BX469935.1	-	-18220	upstream	-0.956137	7.1791	1.95534	0.162013	1
25-6098267	25	6098267	ENSDARG00000045932	cpeb1a	-	-15758	upstream	-0.837902	7.42025	1.91205	0.166736	1
22-29380751	22	29380751	ENSDARG00000086778	pdgfba	-	-44442	upstream	-1.11279	7.23588	1.90888	0.167088	1
4-55755404	4	55755404	ENSDARG00000115819	CT583728.24	+	-2699	upstream	-0.577684	8.044	1.90028	0.168047	1
4-70677941	4	70677941	ENSDARG00000104787	si:dkey-28k24.2	+	-34866	upstream	-0.782154	7.44217	1.87645	0.170738	1
1-44761587	1	44761587	ENSDARG00000051993	si:dkey-9i23.4	+	-6070	upstream	-0.973394	7.07596	1.87504	0.170899	1
1-42272415	1	42272415	ENSDARG00000084202	BX927206.1	-	5235	downstream	1.35708	7.29476	1.87384	0.171036	1
21-25318779	21	25318779	ENSDARG00000105820	or132-1	+	-4552	upstream	-1.83637	7.17373	1.8723	0.171212	1
15-8265670	15	8265670	ENSDARG00000041869	tnfrsf19	-	43547	inside	0.915782	7.06458	1.86026	0.172594	1
13-4112093	13	4112093	ENSDARG00000010681	tjap1	-	22048	inside	1.35736	7.09273	1.85924	0.172712	1
4-63436623	4	63436623	ENSDARG00000100090	si:dkey-11d20.1	+	-47948	upstream	-1.19689	7.35175	1.85814	0.17284	1
10-42613388	10	42613388	ENSDARG00000011190	fgfr1b	+	23997	inside	0.961285	7.38413	1.85016	0.173765	1
22-21371118	22	21371118	ENSDARG00000062103	ankrd24	-	21630	inside	-1.04559	7.24061	1.84918	0.173878	1
8-3013190	8	3013190	ENSDARG00000031222	lhx2b	+	-71930	upstream	-1.19835	7.1948	1.8269	0.176494	1
17-7341510	17	7341510	ENSDARG00000029234	stxbp5b	-	9978	inside	-1.07801	7.38877	1.821	0.177194	1
20-11705109	20	11705109	ENSDARG00000086518	si:ch211-155o21.3	+	-25930	upstream	-1.15362	7.17391	1.81722	0.177645	1
8-34980547	8	34980547	ENSDARG00000114291	BX005361.4	+	-7934	upstream	0.82281	7.76622	1.81188	0.178283	1
2227067	7	7997	ENSDARG00000114910	FO704772.2	+	344	downstream	-0.910686	8.35893	1.81151	0.178327	1
1-27641742	1	27641742	ENSDARG00000104096	si:dkey-29d5.1	+	-71607	upstream	1.22468	7.36586	1.80971	0.178543	1
11-11825641	11	11825641	ENSDARG00000058663	pimr94	+	-17083	upstream	1.03174	7.55555	1.8012	0.179568	1
16-22083508	16	22083508	ENSDARG00000092020	CR855277.1	-	-18988	upstream	1.2501	7.19999	1.79878	0.179861	1
13-25705401	13	25705401	ENSDARG00000091212	si:dkey-192p21.6	-	15506	inside	-1.73597	7.26535	1.78992	0.180936	1
11-38017448	11	38017448	ENSDARG00000070214	slc41a1	-	-20029	upstream	-1.17497	7.26085	1.78974	0.180958	1
13-25705375	13	25705375	ENSDARG00000091212	si:dkey-192p21.6	-	15532	inside	-1.7349	7.26535	1.78901	0.181047	1
22-30495136	22	30495136	ENSDARG00000111856	BX649490.4	+	-1224	upstream	1.31321	7.36582	1.78868	0.181088	1
4-66781771	4	66781771	ENSDARG00000101174	BX649556.1	+	-19094	upstream	-0.753625	7.3191	1.78833	0.18113	1
2-51544581	2	51544581	ENSDARG00000101802	LO018493.1	-	-23502	upstream	1.8043	7.67583	1.78751	0.18123	1
20-45967041	20	45967041	ENSDARG00000096676	AL929237.3	-	16399	inside	0.882341	7.36132	1.78116	0.182008	1
20-25830832	20	25830832	ENSDARG00000043019	exoc1	-	47775	downstream	1.08578	7.67981	1.778	0.182395	1
13-25705374	13	25705374	ENSDARG00000091212	si:dkey-192p21.6	-	15533	inside	-1.71318	7.25545	1.77108	0.183249	1
2-14798072	2	14798072	ENSDARG00000092949	si:ch73-366i20.1	-	233	inside	1.77946	7.29977	1.76461	0.18405	1
23-41368738	23	41368738	ENSDARG00000107663	CABZ01056817.1	-	-22880	upstream	1.77318	6.98278	1.75731	0.18496	1
23-41368732	23	41368732	ENSDARG00000107663	CABZ01056817.1	-	-22874	upstream	1.77316	6.98278	1.75731	0.18496	1
4-57074809	4	57074809	ENSDARG00000100229	si:ch211-238e22.5	+	-19099	upstream	1.13488	7.57204	1.75671	0.185036	1
2-37408722	2	37408722	ENSDARG00000094449	BX511231.1	-	435	inside	-1.67986	7.28037	1.74302	0.186757	1
13-50947350	13	50947350	ENSDARG00000098611	CABZ01083953.1	+	-53709	upstream	-1.67466	7.27069	1.73933	0.187224	1
25-8754415	25	8754415	ENSDARG00000063101	man2a2	+	91946	downstream	-1.66536	7.28526	1.73194	0.188163	1
7-55066667	7	55066667	ENSDARG00000117533	nadsyn1	-	-3201	upstream	-1.66034	7.34272	1.72839	0.188617	1
22-25284613	22	25284613	ENSDARG00000087583	zgc:171717	+	-4747	upstream	1.72926	7.18463	1.72291	0.189319	1
19-36678287	19	36678287	ENSDARG00000117031	CABZ01036526.1	+	-1804	upstream	-1.63515	7.23554	1.70634	0.191461	1
7-55066655	7	55066655	ENSDARG00000117533	nadsyn1	-	-3189	upstream	-1.63098	7.34738	1.70482	0.191659	1
7-55066700	7	55066700	ENSDARG00000117533	nadsyn1	-	-3234	upstream	-1.63098	7.34271	1.70482	0.191659	1
7-55066698	7	55066698	ENSDARG00000117533	nadsyn1	-	-3232	upstream	-1.63098	7.34738	1.70482	0.191659	1
7-55066651	7	55066651	ENSDARG00000117533	nadsyn1	-	-3185	upstream	-1.62948	7.34738	1.7036	0.191818	1
6-18314841	6	18314841	ENSDARG00000103485	card14	+	16397	inside	-1.61318	7.75503	1.69324	0.193174	1
1-39117982	1	39117982	ENSDARG00000117532	BX957306.1	+	189346	downstream	-1.21512	7.25557	1.6907	0.193508	1
2-57486121	2	57486121	ENSDARG00000042215	pias4b	-	-12130	upstream	-1.28813	7.45522	1.69006	0.193593	1
4-64968447	4	64968447	ENSDARG00000100370	CT955963.1	+	-12964	upstream	-1.60924	7.14729	1.68561	0.194181	1
4-64968446	4	64968446	ENSDARG00000100370	CT955963.1	+	-12965	upstream	-1.608	7.14729	1.68462	0.194312	1
25-29524300	25	29524300	ENSDARG00000089131	il17rel	+	51939	downstream	-1.38933	7.21013	1.68381	0.194419	1
10-42613384	10	42613384	ENSDARG00000011190	fgfr1b	+	23993	inside	-1.5929	7.37504	1.67425	0.19569	1
15-22554246	15	22554246	ENSDARG00000030532	arhgef12a	+	105790	downstream	0.894342	7.20012	1.67315	0.195837	1
4-58846641	4	58846641	ENSDARG00000101304	CR388172.1	-	7363	downstream	0.862509	7.2305	1.6723	0.195951	1
9-1512618	9	1512618	ENSDARG00000063732	pde11a	+	7412	inside	-1.59184	7.19971	1.67205	0.195984	1
4-55754850	4	55754850	ENSDARG00000115819	CT583728.24	+	-3253	upstream	-1.58347	7.77609	1.66949	0.196326	1
22-25284588	22	25284588	ENSDARG00000087583	zgc:171717	+	-4772	upstream	1.662	7.18461	1.66906	0.196384	1
10-42613405	10	42613405	ENSDARG00000011190	fgfr1b	+	24014	inside	-1.58563	7.39322	1.66864	0.19644	1
4-64188835	4	64188835	ENSDARG00000099414	BX914205.1	-	-7986	upstream	1.65168	7.1147	1.66042	0.197546	1
4-64188789	4	64188789	ENSDARG00000099414	BX914205.1	-	-7940	upstream	1.65101	7.1147	1.65989	0.197618	1
4-64188833	4	64188833	ENSDARG00000099414	BX914205.1	-	-7984	upstream	1.65034	7.1147	1.65936	0.19769	1
15-33790808	15	33790808	ENSDARG00000099206	CR855379.1	+	-16542	upstream	-0.840872	7.27565	1.65701	0.198008	1
10-42613426	10	42613426	ENSDARG00000011190	fgfr1b	+	24035	inside	-1.56398	7.38412	1.65152	0.198752	1
9-1512662	9	1512662	ENSDARG00000063732	pde11a	+	7456	inside	-1.56478	7.18934	1.65058	0.198879	1
6-19278461	6	19278461	ENSDARG00000099476	zgc:174863	-	-7251	upstream	1.63759	7.2407	1.65048	0.198894	1
22-6395153	22	6395153	ENSDARG00000043198	si:rp71-1i20.2	-	9757	inside	-1.06411	7.08719	1.64993	0.198969	1
11-15365804	11	15365804	ENSDARG00000009724	rpn2	-	-68594	upstream	-1.55657	7.09816	1.64252	0.19998	1
2-14798034	2	14798034	ENSDARG00000092949	si:ch73-366i20.1	-	271	inside	0.986459	7.29977	1.63585	0.200895	1
25-24124701	25	24124701	ENSDARG00000051836	si:dkeyp-19e1.3	+	3090	inside	-1.53822	7.42433	1.63136	0.201515	1
25-24124712	25	24124712	ENSDARG00000051836	si:dkeyp-19e1.3	+	3101	inside	-1.5377	7.42433	1.63096	0.20157	1
5-826538	5	826538	ENSDARG00000089382	zgc:158463	-	-618	upstream	-1.52632	8.21791	1.62645	0.202194	1
2-51544619	2	51544619	ENSDARG00000101802	LO018493.1	-	-23540	upstream	0.89818	8.04463	1.62582	0.202282	1
5-826539	5	826539	ENSDARG00000089382	zgc:158463	-	-619	upstream	-1.52487	8.22047	1.62531	0.202353	1
5-826551	5	826551	ENSDARG00000089382	zgc:158463	-	-631	upstream	-1.52487	8.22047	1.62531	0.202353	1
8-34000982	8	34000982	ENSDARG00000013615	pbx3b	-	64591	inside	1.60451	7.1257	1.62381	0.202561	1
23-37205010	23	37205010	ENSDARG00000059705	vwa5b1	+	19763	downstream	1.60081	7.32873	1.62251	0.202742	1
1-27641764	1	27641764	ENSDARG00000104096	si:dkey-29d5.1	+	-71585	upstream	-1.0639	7.36586	1.61983	0.203116	1
4-55761216	4	55761216	ENSDARG00000115819	CT583728.24	+	3113	downstream	-1.52298	7.18973	1.61748	0.203443	1
7-13019332	7	13019332	ENSDARG00000078060	syt7b	+	-20094	upstream	1.59306	7.40227	1.61736	0.203461	1
7-23423459	7	23423459	ENSDARG00000080681	dre-mir-730	+	61297	downstream	-1.59496	7.27059	1.6173	0.203469	1
2-34616920	2	34616920	ENSDARG00000068323	astn1	+	44230	inside	0.85716	7.08712	1.61008	0.204481	1
6-14990636	6	14990636	ENSDARG00000061505	mrps9	+	9875	inside	-1.50916	7.36123	1.60859	0.204691	1
6-20690941	6	20690941	ENSDARG00000095901	col18a1b	-	16905	inside	1.5811	7.41104	1.60767	0.204819	1
22-6395168	22	6395168	ENSDARG00000043198	si:rp71-1i20.2	-	9742	inside	1.58145	7.08719	1.60555	0.205119	1
20-8746841	20	8746841	ENSDARG00000091901	CR388209.2	-	88253	downstream	-1.50842	7.08146	1.6055	0.205125	1
4-55847300	4	55847300	ENSDARG00000098506	CT583728.2	+	-17595	upstream	1.35257	7.21545	1.60305	0.205472	1
20-37110502	20	37110502	ENSDARG00000096733	BX855623.1	+	-146152	upstream	-0.76391	7.52255	1.60075	0.205797	1
23-37205011	23	37205011	ENSDARG00000059705	vwa5b1	+	19764	downstream	1.5712	7.33348	1.59974	0.20594	1
1-27641746	1	27641746	ENSDARG00000104096	si:dkey-29d5.1	+	-71603	upstream	-1.49616	7.36125	1.59906	0.206037	1
5-18169586	5	18169586	ENSDARG00000013434	hira	+	122475	downstream	-1.01102	7.28041	1.5988	0.206073	1
23-37204999	23	37204999	ENSDARG00000059705	vwa5b1	+	19752	downstream	1.56969	7.33348	1.59854	0.20611	1
8-38729925	8	38729925	ENSDARG00000060518	pcsk5b	-	80308	inside	-1.49595	7.29993	1.59817	0.206163	1
23-37205003	23	37205003	ENSDARG00000059705	vwa5b1	+	19756	downstream	1.56917	7.33348	1.59814	0.206167	1
23-37205025	23	37205025	ENSDARG00000059705	vwa5b1	+	19778	downstream	1.56917	7.33348	1.59814	0.206167	1
23-5867537	23	5867537	ENSDARG00000117297	CABZ01026153.1	+	-3969	upstream	0.738753	7.26575	1.59592	0.206482	1
4-77558448	4	77558448	ENSDARG00000115988	AL935186.11	-	-1169	upstream	-0.910639	7.7967	1.59518	0.206588	1
4-11179082	4	11179082	ENSDARG00000001781	tspan11	+	6118	inside	1.56567	7.22535	1.59383	0.206779	1
9-14792249	9	14792249	ENSDARG00000038446	nrp2b	-	-287415	upstream	-1.4926	7.19993	1.5938	0.206784	1
9-14792247	9	14792247	ENSDARG00000038446	nrp2b	-	-287413	upstream	-1.4926	7.19993	1.5938	0.206784	1
10-6666633	10	6666633	ENSDARG00000095953	si:ch211-57m13.6	+	1722	inside	0.833912	7.5836	1.59	0.207326	1
6-50149127	6	50149127	ENSDARG00000090367	CU928043.1	-	-13690	upstream	1.54923	7.29015	1.58268	0.208375	1
15-8265692	15	8265692	ENSDARG00000041869	tnfrsf19	-	43525	inside	-1.47541	7.06458	1.57989	0.208777	1
8-34980505	8	34980505	ENSDARG00000114291	BX005361.4	+	-7976	upstream	-0.744822	7.83101	1.57379	0.209658	1
16-23442138	16	23442138	ENSDARG00000009978	icn	+	10949	downstream	1.53347	7.46843	1.57186	0.209937	1
5-18169572	5	18169572	ENSDARG00000013434	hira	+	122461	downstream	-0.789934	7.28041	1.56976	0.210241	1
23-37204995	23	37204995	ENSDARG00000059705	vwa5b1	+	19748	downstream	1.52433	7.30002	1.56358	0.211142	1
4-77559996	4	77559996	ENSDARG00000081218	AL935186.2	-	814	downstream	-1.44522	7.7866	1.56276	0.211262	1
4-77560000	4	77560000	ENSDARG00000081218	AL935186.2	-	810	downstream	-1.44522	7.79002	1.56276	0.211262	1
20-11705105	20	11705105	ENSDARG00000086518	si:ch211-155o21.3	+	-25934	upstream	-1.4507	7.18442	1.56218	0.211346	1
20-11705102	20	11705102	ENSDARG00000086518	si:ch211-155o21.3	+	-25937	upstream	-1.44956	7.18964	1.56128	0.211477	1
19-15261960	19	15261960	ENSDARG00000070578	edn2	-	20036	downstream	-1.44821	7.16845	1.56008	0.211654	1
1-39117993	1	39117993	ENSDARG00000117532	BX957306.1	+	189357	downstream	-1.44591	7.2556	1.5597	0.211709	1
20-4929365	20	4929365	ENSDARG00000092335	BX649499.1	-	-21888	upstream	1.51878	7.30483	1.55956	0.21173	1
20-4929378	20	4929378	ENSDARG00000092335	BX649499.1	-	-21901	upstream	1.51828	7.30483	1.55916	0.211788	1
8-34980467	8	34980467	ENSDARG00000114291	BX005361.4	+	-8014	upstream	-1.44253	7.42427	1.55829	0.211916	1
8-34980495	8	34980495	ENSDARG00000114291	BX005361.4	+	-7986	upstream	-1.4421	7.42427	1.55794	0.211967	1
4-77558463	4	77558463	ENSDARG00000115988	AL935186.11	-	-1184	upstream	-1.43233	7.7967	1.55284	0.212717	1
4-77558469	4	77558469	ENSDARG00000115988	AL935186.11	-	-1190	upstream	-1.43198	7.7967	1.55258	0.212755	1
20-54066534	20	54066534	ENSDARG00000052408	mgat2	-	8602	downstream	-1.43584	7.33778	1.55251	0.212765	1
8-38729943	8	38729943	ENSDARG00000060518	pcsk5b	-	80290	inside	-1.43552	7.30958	1.55238	0.212784	1
8-38729956	8	38729956	ENSDARG00000060518	pcsk5b	-	80277	inside	-1.43552	7.30958	1.55238	0.212784	1
8-38729974	8	38729974	ENSDARG00000060518	pcsk5b	-	80259	inside	-1.43552	7.30958	1.55238	0.212784	1
8-38729980	8	38729980	ENSDARG00000060518	pcsk5b	-	80253	inside	-1.43552	7.30958	1.55238	0.212784	1
8-38729971	8	38729971	ENSDARG00000060518	pcsk5b	-	80262	inside	-1.43552	7.30477	1.55238	0.212784	1
8-38729981	8	38729981	ENSDARG00000060518	pcsk5b	-	80252	inside	-1.43552	7.30482	1.55238	0.212784	1
8-38729936	8	38729936	ENSDARG00000060518	pcsk5b	-	80297	inside	-1.43552	7.30958	1.55238	0.212784	1
8-38729948	8	38729948	ENSDARG00000060518	pcsk5b	-	80285	inside	-1.43552	7.30958	1.55238	0.212784	1
8-38729979	8	38729979	ENSDARG00000060518	pcsk5b	-	80254	inside	-1.43552	7.30958	1.55238	0.212784	1
4-77558484	4	77558484	ENSDARG00000115988	AL935186.11	-	-1205	upstream	-1.43133	7.7967	1.55207	0.21283	1
20-3961776	20	3961776	ENSDARG00000088444	selenol	-	-8145	upstream	-1.43341	7.46832	1.55184	0.212864	1
10-6048390	10	6048390	ENSDARG00000103025	hmgcs1	+	37820	downstream	0.861482	7.39781	1.55163	0.212895	1
4-77560002	4	77560002	ENSDARG00000081218	AL935186.2	-	808	downstream	-1.42915	7.78313	1.55062	0.213044	1
17-1541189	17	1541189	ENSDARG00000074636	cep170b	+	-3714	upstream	-1.42997	7.54357	1.54998	0.213138	1
7-4259692	7	4259692	ENSDARG00000105343	klhl33	+	-19147	upstream	1.50668	7.21021	1.54982	0.213162	1
7-61732890	7	61732890	ENSDARG00000038865	acox3	+	-31150	upstream	-1.433	7.22052	1.54942	0.213221	1
7-6459201	7	6459201	ENSDARG00000105393	zgc:112234	-	280	inside	-1.42968	7.31904	1.54715	0.213557	1
7-6459237	7	6459237	ENSDARG00000105393	zgc:112234	-	244	inside	-1.42815	7.31429	1.54594	0.213736	1
6-14513625	6	14513625	ENSDARG00000100695	CR407585.1	-	-190934	upstream	-1.15412	7.21046	1.54523	0.213841	1
2-43170291	2	43170291	ENSDARG00000074118	ftr12	-	-18933	upstream	-1.09211	7.23059	1.54508	0.213863	1
22-37207170	22	37207170	ENSDARG00000117324	LO018196.1	-	122947	downstream	-1.42376	7.28514	1.54294	0.214181	1
22-8461837	22	8461837	ENSDARG00000110634	CABZ01061508.1	-	-6375	upstream	-1.42226	7.33357	1.54286	0.214192	1
2-56482482	2	56482482	ENSDARG00000067872	CU469531.1	+	-5186	upstream	-1.4167	7.96152	1.54234	0.21427	1
2-14678883	2	14678883	ENSDARG00000111709	CR388189.6	+	3088	downstream	1.49307	7.48539	1.54105	0.214461	1
20-45967047	20	45967047	ENSDARG00000096676	AL929237.3	-	16393	inside	1.49197	7.35667	1.53933	0.214718	1
8-39537676	8	39537676	ENSDARG00000075565	lzts1	+	25744	inside	1.49359	7.2154	1.53913	0.214748	1
8-39537691	8	39537691	ENSDARG00000075565	lzts1	+	25759	inside	1.49359	7.21027	1.53913	0.214748	1
4-77558510	4	77558510	ENSDARG00000115988	AL935186.11	-	-1231	upstream	-1.4121	7.8035	1.53769	0.214961	1
4-77558529	4	77558529	ENSDARG00000115988	AL935186.11	-	-1250	upstream	-1.41045	7.8035	1.53644	0.215148	1
9-14792222	9	14792222	ENSDARG00000038446	nrp2b	-	-287388	upstream	-1.15952	7.19993	1.53502	0.215361	1
15-17261760	15	17261760	ENSDARG00000041586	dhx40	+	3514	inside	-1.41631	7.10905	1.5345	0.215439	1
17-1541183	17	1541183	ENSDARG00000074636	cep170b	+	-3720	upstream	-1.4084	7.54763	1.5339	0.215528	1
15-17261809	15	17261809	ENSDARG00000041586	dhx40	+	3563	inside	-1.41434	7.10905	1.53298	0.215666	1
15-17261784	15	17261784	ENSDARG00000041586	dhx40	+	3538	inside	-1.41434	7.10905	1.53298	0.215666	1
1-42272384	1	42272384	ENSDARG00000084202	BX927206.1	-	5266	downstream	-1.41028	7.29476	1.53211	0.215796	1
2-51544604	2	51544604	ENSDARG00000101802	LO018493.1	-	-23525	upstream	1.47554	8.00071	1.53103	0.215957	1
22-21371061	22	21371061	ENSDARG00000062103	ankrd24	-	21687	inside	-1.40288	7.69028	1.53056	0.216028	1
11-11825665	11	11825665	ENSDARG00000058663	pimr94	+	-17059	upstream	-1.40323	7.5993	1.53	0.216113	1
20-50149268	20	50149268	ENSDARG00000067509	slc24a4b	+	33933	inside	1.47666	7.48096	1.52929	0.216219	1
22-21371066	22	21371066	ENSDARG00000062103	ankrd24	-	21682	inside	-1.40116	7.69028	1.52926	0.216223	1
22-8473617	22	8473617	ENSDARG00000112069	CABZ01046407.1	+	-15783	upstream	-1.08738	7.17383	1.52868	0.21631	1
15-33790794	15	33790794	ENSDARG00000099206	CR855379.1	+	-16556	upstream	1.47838	7.27565	1.52853	0.216334	1
3-32881405	3	32881405	ENSDARG00000053260	zgc:113090	-	-7764	upstream	1.47583	7.30939	1.52782	0.216439	1
25-25288964	25	25288964	ENSDARG00000103976	BX544877.2	+	-21099	upstream	1.19782	7.31892	1.52528	0.216823	1
2-51544622	2	51544622	ENSDARG00000101802	LO018493.1	-	-23543	upstream	1.46708	8.12032	1.52515	0.216841	1
4-55755431	4	55755431	ENSDARG00000115819	CT583728.24	+	-2672	upstream	0.734814	8.06114	1.52414	0.216994	1
2-56482506	2	56482506	ENSDARG00000067872	CU469531.1	+	-5162	upstream	-1.39174	7.94323	1.52365	0.217067	1
10-4420220	10	4420220	ENSDARG00000010729	CABZ01073795.1	-	-45030	upstream	-1.40039	7.13106	1.52347	0.217095	1
13-4112077	13	4112077	ENSDARG00000010681	tjap1	-	22064	inside	-1.40031	7.09273	1.52345	0.217099	1
13-4112146	13	4112146	ENSDARG00000010681	tjap1	-	21995	inside	1.39848	7.09273	1.52205	0.217309	1
4-55760002	4	55760002	ENSDARG00000115819	CT583728.24	+	1899	downstream	-1.3937	7.27544	1.52056	0.217535	1
7-51391793	7	51391793	ENSDARG00000104145	CR381676.1	+	4149	downstream	1.46673	7.25579	1.52026	0.21758	1
13-21088907	13	21088907	ENSDARG00000098091	BX000463.1	+	232296	downstream	1.46193	7.70137	1.5195	0.217695	1
4-55760006	4	55760006	ENSDARG00000115819	CT583728.24	+	1903	downstream	-1.39216	7.27544	1.5194	0.21771	1
2-14678858	2	14678858	ENSDARG00000111709	CR388189.6	+	3063	downstream	1.46384	7.4811	1.51925	0.217733	1
4-55760015	4	55760015	ENSDARG00000115819	CT583728.24	+	1912	downstream	-1.39166	7.27544	1.51902	0.217768	1
4-55755468	4	55755468	ENSDARG00000115819	CT583728.24	+	-2635	upstream	-0.874365	8.05827	1.51754	0.217992	1
20-45967093	20	45967093	ENSDARG00000096676	AL929237.3	-	16347	inside	1.46254	7.36596	1.51744	0.218007	1
20-45967069	20	45967069	ENSDARG00000096676	AL929237.3	-	16371	inside	1.46204	7.36596	1.51707	0.218064	1
2-56482439	2	56482439	ENSDARG00000067872	CU469531.1	+	-5229	upstream	-1.38156	8.0036	1.51636	0.218171	1
4-51270349	4	51270349	ENSDARG00000111966	CABZ01036080.1	+	-28798	upstream	1.45327	8.03918	1.51431	0.218482	1
6-48471111	6	48471111	ENSDARG00000074690	ppm1j	-	2583	inside	0.822321	7.29511	1.51392	0.218542	1
20-25829699	20	25829699	ENSDARG00000043019	exoc1	-	48908	downstream	-1.37939	7.76935	1.51382	0.218558	1
98069	7	2168	ENSDARG00000111902	FO704772.1	+	-3128	upstream	-1.38205	7.44223	1.51348	0.218609	1
4-54669540	4	54669540	ENSDARG00000105245	CR388413.5	+	-49264	upstream	-0.665258	7.5106	1.51124	0.21895	1
2-56482501	2	56482501	ENSDARG00000067872	CU469531.1	+	-5167	upstream	-1.37409	7.95547	1.51059	0.219049	1
2-56482495	2	56482495	ENSDARG00000067872	CU469531.1	+	-5173	upstream	-1.373	7.95547	1.50978	0.219172	1
22-26009984	22	26009984	ENSDARG00000110069	pdgfaa	-	-4090	upstream	1.44586	7.49376	1.50652	0.21967	1
8-34995246	8	34995246	ENSDARG00000112710	BX005361.3	+	-3324	upstream	-1.44392	7.64222	1.50537	0.219846	1
4-64370696	4	64370696	ENSDARG00000100671	CR790382.1	+	-16084	upstream	1.44662	7.16348	1.50493	0.219915	1
9-2253566	9	2253566	ENSDARG00000094970	BX255915.2	+	-23751	upstream	-1.37306	7.2102	1.50458	0.219968	1
13-21088902	13	21088902	ENSDARG00000098091	BX000463.1	+	232291	downstream	1.44172	7.69769	1.50451	0.219979	1
20-54066494	20	54066494	ENSDARG00000052408	mgat2	-	8642	downstream	-1.36342	7.73721	1.50136	0.220463	1
17-1540737	17	1540737	ENSDARG00000074636	cep170b	+	-4166	upstream	1.43647	7.40699	1.49912	0.220807	1
13-4112108	13	4112108	ENSDARG00000010681	tjap1	-	22033	inside	-1.36775	7.08715	1.49909	0.220811	1
12-1243810	12	1243810	ENSDARG00000103614	pemt	+	-42832	upstream	1.43669	7.33296	1.49813	0.22096	1
3-2040997	3	2040997	ENSDARG00000076573	si:dkey-88j15.3	-	-7892	upstream	-1.36613	7.16845	1.49779	0.221012	1
10-12271793	10	12271793	ENSDARG00000113923	CR388225.1	+	-61460	upstream	-1.36271	7.25564	1.49768	0.221028	1
10-12271799	10	12271799	ENSDARG00000113923	CR388225.1	+	-61454	upstream	-1.3622	7.25564	1.49731	0.221086	1
7-58390264	7	58390264	ENSDARG00000117517	CR354540.2	+	80366	downstream	1.43165	7.69055	1.49674	0.221174	1
7-58390262	7	58390262	ENSDARG00000117517	CR354540.2	+	80364	downstream	1.43156	7.69058	1.49671	0.221179	1
4-30580612	4	30580612	ENSDARG00000104074	znf1052	-	-52373	upstream	1.43613	7.15284	1.49595	0.221296	1
4-30580548	4	30580548	ENSDARG00000104074	znf1052	-	-52309	upstream	1.43435	7.15284	1.49461	0.221503	1
20-37110546	20	37110546	ENSDARG00000096733	BX855623.1	+	-146108	upstream	-1.35524	7.52253	1.49393	0.221608	1
20-37110543	20	37110543	ENSDARG00000096733	BX855623.1	+	-146111	upstream	-1.35525	7.52253	1.49393	0.221608	1
2359650	7	8360	ENSDARG00000114910	FO704772.2	+	707	downstream	-0.772333	7.97359	1.49317	0.221725	1
13-15483233	13	15483233	ENSDARG00000104963	BX511166.1	-	96919	downstream	1.42927	7.40251	1.49304	0.221745	1
24-39762235	24	39762235	ENSDARG00000061363	GFOD1	-	9810	inside	-1.35472	7.27558	1.49204	0.2219	1
25-2154161	25	2154161	ENSDARG00000097946	CR354430.3	-	-22700	upstream	-1.2872	7.12037	1.49196	0.221913	1
4-54667796	4	54667796	ENSDARG00000100414	si:ch211-227e10.2	+	49464	downstream	-1.35375	7.45098	1.49148	0.221986	1
4-54667797	4	54667797	ENSDARG00000100414	si:ch211-227e10.2	+	49465	downstream	-1.35375	7.45098	1.49148	0.221987	1
15-7290608	15	7290608	ENSDARG00000100227	SLC7A1	-	46929	downstream	-1.35219	7.33809	1.49057	0.222128	1
7-2436408	7	2436408	ENSDARG00000087375	zgc:66473	-	-6122	upstream	-1.35455	7.26557	1.49031	0.222168	1
7-2436425	7	2436425	ENSDARG00000087375	zgc:66473	-	-6139	upstream	-1.35455	7.26557	1.49031	0.222168	1
4-66781738	4	66781738	ENSDARG00000101174	BX649556.1	+	-19127	upstream	1.42308	7.3191	1.48874	0.222412	1
4-66781739	4	66781739	ENSDARG00000101174	BX649556.1	+	-19126	upstream	1.42308	7.3191	1.48874	0.222412	1
4-66781737	4	66781737	ENSDARG00000101174	BX649556.1	+	-19128	upstream	1.42308	7.3191	1.48874	0.222412	1
4-66781777	4	66781777	ENSDARG00000101174	BX649556.1	+	-19088	upstream	1.42263	7.3191	1.4884	0.222465	1
4-66781759	4	66781759	ENSDARG00000101174	BX649556.1	+	-19106	upstream	1.42263	7.3191	1.4884	0.222465	1
6-16846024	6	16846024	ENSDARG00000097141	BX664705.1	-	10563	downstream	1.18815	7.19466	1.48789	0.222544	1
11-41193619	11	41193619	ENSDARG00000117437	CABZ01087025.2	+	1290	inside	1.42376	7.20012	1.4876	0.222589	1
11-41193633	11	41193633	ENSDARG00000117437	CABZ01087025.2	+	1304	inside	1.42376	7.20012	1.4876	0.222589	1
2-57486140	2	57486140	ENSDARG00000042215	pias4b	-	-12149	upstream	1.41751	7.45522	1.48502	0.222991	1
9-2253583	9	2253583	ENSDARG00000094970	BX255915.2	+	-23734	upstream	-1.34436	7.20503	1.48334	0.223253	1
4-55760035	4	55760035	ENSDARG00000115819	CT583728.24	+	1932	downstream	-1.34351	7.21018	1.48284	0.223331	1
4-64370650	4	64370650	ENSDARG00000100671	CR790382.1	+	-16130	upstream	1.41476	7.17929	1.48159	0.223526	1
3-51535427	3	51535427	ENSDARG00000080933	BX005299.1	-	12823	downstream	-1.34102	7.17913	1.4812	0.223586	1
7-58390223	7	58390223	ENSDARG00000117517	CR354540.2	+	80325	downstream	1.40992	7.69423	1.48087	0.223638	1
7-58390240	7	58390240	ENSDARG00000117517	CR354540.2	+	80342	downstream	1.40992	7.69054	1.48087	0.223638	1
7-58390261	7	58390261	ENSDARG00000117517	CR354540.2	+	80363	downstream	1.40992	7.69054	1.48087	0.223638	1
7-58390236	7	58390236	ENSDARG00000117517	CR354540.2	+	80338	downstream	1.40992	7.69423	1.48087	0.223638	1
1-44191128	1	44191128	ENSDARG00000078233	ctnnd1	+	17883	inside	-1.34347	7.03016	1.48006	0.223764	1
4-68573721	4	68573721	ENSDARG00000114192	BX548011.4	-	-4194	upstream	-0.736293	8.31027	1.47826	0.224048	1
1-27641730	1	27641730	ENSDARG00000104096	si:dkey-29d5.1	+	-71619	upstream	1.40234	7.35198	1.47823	0.224052	1
13-29442521	13	29442521	ENSDARG00000054890	rgra	-	13338	downstream	1.40694	7.45951	1.47781	0.224118	1
22-26009956	22	26009956	ENSDARG00000110069	pdgfaa	-	-4062	upstream	-1.40616	7.44214	1.47703	0.224239	1
22-26010004	22	26010004	ENSDARG00000110069	pdgfaa	-	-4110	upstream	1.40559	7.47679	1.47676	0.224283	1
12-1243854	12	1243854	ENSDARG00000103614	pemt	+	-42788	upstream	1.4076	7.32823	1.47667	0.224297	1
12-28089621	12	28089621	ENSDARG00000009624	CABZ01027646.1	+	-27744	upstream	-1.33389	7.31923	1.47632	0.224351	1
13-28897509	13	28897509	ENSDARG00000098392	ly6pge	+	-6450	upstream	1.40694	7.3425	1.47625	0.224362	1
13-28897501	13	28897501	ENSDARG00000098392	ly6pge	+	-6458	upstream	1.40694	7.33782	1.47625	0.224362	1
4-32873279	4	32873279	ENSDARG00000109802	BX324003.2	-	15157	inside	1.39994	7.81747	1.47487	0.224578	1
6-16841605	6	16841605	ENSDARG00000097141	BX664705.1	-	14982	downstream	-1.33308	7.12577	1.47349	0.224796	1
17-1540839	17	1540839	ENSDARG00000074636	cep170b	+	-4064	upstream	0.898328	7.58783	1.47336	0.224816	1
4-48512946	4	48512946	ENSDARG00000095106	si:dkey-28k24.2	-	-15324	upstream	1.3992	7.57139	1.47249	0.224953	1
11-42261798	11	42261798	ENSDARG00000098374	FLNB	-	-31307	upstream	-1.32887	7.17906	1.47058	0.225255	1
4-30580616	4	30580616	ENSDARG00000104074	znf1052	-	-52377	upstream	1.40171	7.1475	1.47055	0.225259	1
4-66781714	4	66781714	ENSDARG00000101174	BX649556.1	+	-19151	upstream	1.3979	7.2999	1.47026	0.225305	1
4-66781753	4	66781753	ENSDARG00000101174	BX649556.1	+	-19112	upstream	1.39788	7.31434	1.47025	0.225306	1
17-7341518	17	7341518	ENSDARG00000029234	stxbp5b	-	9970	inside	-1.32421	7.38877	1.47017	0.225319	1
21-45389524	21	45389524	ENSDARG00000053389	jade2	+	3491	inside	1.17153	7.26564	1.46953	0.22542	1
15-11134068	15	11134068	ENSDARG00000097888	BX293559.1	-	-34348	upstream	0.723359	7.30923	1.46906	0.225495	1
15-7290621	15	7290621	ENSDARG00000100227	SLC7A1	-	46916	downstream	-1.32136	7.36144	1.46828	0.225618	1
21-4658232	21	4658232	ENSDARG00000109364	BX469935.1	-	-18226	upstream	1.39695	7.1791	1.46777	0.225698	1
21-25860350	21	25860350	ENSDARG00000069507	mettl27	-	-58394	upstream	-1.3198	7.3564	1.46722	0.225785	1
7-58390252	7	58390252	ENSDARG00000117517	CR354540.2	+	80354	downstream	1.39021	7.69053	1.4665	0.225899	1
21-25860325	21	25860325	ENSDARG00000069507	mettl27	-	-58369	upstream	-1.31801	7.3564	1.46591	0.225992	1
22-8473635	22	8473635	ENSDARG00000112069	CABZ01046407.1	+	-15765	upstream	-1.3209	7.16854	1.46564	0.226034	1
20-25830793	20	25830793	ENSDARG00000043019	exoc1	-	47814	downstream	1.38614	7.7091	1.46388	0.226314	1
20-25830824	20	25830824	ENSDARG00000043019	exoc1	-	47783	downstream	1.38543	7.7091	1.46337	0.226395	1
8-34980517	8	34980517	ENSDARG00000114291	BX005361.4	+	-7964	upstream	-1.31013	7.83101	1.46334	0.2264	1
21-32541082	21	32541082	ENSDARG00000073704	si:dkeyp-72g9.4	-	-53998	upstream	1.38179	8.03894	1.46239	0.226551	1
18-36394146	18	36394146	ENSDARG00000093973	BX950224.1	-	71320	downstream	-1.31025	7.65336	1.46234	0.226558	1
16-16492485	16	16492485	ENSDARG00000098641	nbeal2	-	29528	inside	-1.31139	7.45495	1.46155	0.226683	1
4-48513011	4	48513011	ENSDARG00000095106	si:dkey-28k24.2	-	-15389	upstream	0.74663	7.55935	1.46132	0.22672	1
1-29354701	1	29354701	ENSDARG00000096643	BX908780.4	-	-27753	upstream	-1.30993	7.40681	1.46061	0.226833	1
4-41745499	4	41745499	ENSDARG00000113626	znf976	-	26816	inside	1.3858	7.28046	1.46029	0.226884	1
3-51535410	3	51535410	ENSDARG00000080933	BX005299.1	-	12840	downstream	-1.31177	7.17389	1.4598	0.226962	1
4-54181880	4	54181880	ENSDARG00000117658	BX936303.2	+	146	inside	-1.31171	7.20006	1.45978	0.226966	1
4-41745481	4	41745481	ENSDARG00000113626	znf976	-	26834	inside	1.38477	7.28046	1.45953	0.227005	1
24-16941065	24	16941065	ENSDARG00000073786	cmbl	-	-23979	upstream	-1.31044	7.29521	1.45904	0.227082	1
18-29680565	18	29680565	ENSDARG00000043635	cmc2	-	217804	downstream	-1.30972	7.26052	1.4584	0.227185	1
8-19657094	8	19657094	ENSDARG00000113552	fam78bb	-	-7477	upstream	0.691766	7.37517	1.45753	0.227323	1
15-13747458	15	13747458	ENSDARG00000084093	BX897750.1	-	77146	downstream	-1.30743	7.26577	1.45715	0.227384	1
15-13747417	15	13747417	ENSDARG00000084093	BX897750.1	-	77187	downstream	-1.30642	7.26577	1.45642	0.227501	1
4-25531966	4	25531966	ENSDARG00000031346	rbm17	-	-16375	upstream	-1.3059	7.23568	1.45616	0.227541	1
22-21371054	22	21371054	ENSDARG00000062103	ankrd24	-	21694	inside	0.700604	7.69028	1.45398	0.22789	1
1-44761589	1	44761589	ENSDARG00000051993	si:dkey-9i23.4	+	-6068	upstream	-1.30753	7.07596	1.45362	0.227948	1
15-7290688	15	7290688	ENSDARG00000100227	SLC7A1	-	46849	downstream	-1.30155	7.33815	1.45345	0.227975	1
21-32541105	21	32541105	ENSDARG00000073704	si:dkeyp-72g9.4	-	-54021	upstream	1.36868	8.03313	1.45294	0.228057	1
4-55760139	4	55760139	ENSDARG00000115819	CT583728.24	+	2036	downstream	-1.29474	7.85069	1.4521	0.228192	1
4-55760136	4	55760136	ENSDARG00000115819	CT583728.24	+	2033	downstream	-1.29444	7.854	1.45188	0.228227	1
4-55760142	4	55760142	ENSDARG00000115819	CT583728.24	+	2039	downstream	-1.29444	7.854	1.45188	0.228227	1
22-27887609	22	27887609	ENSDARG00000105175	CR547131.1	-	-177917	upstream	-1.17971	7.04735	1.45018	0.228499	1
6-16841656	6	16841656	ENSDARG00000097141	BX664705.1	-	14931	downstream	-1.29892	7.12032	1.44852	0.228765	1
16-14487869	16	14487869	ENSDARG00000117529	BX005402.1	+	8318	inside	-1.29802	7.147	1.44803	0.228844	1
4-70677938	4	70677938	ENSDARG00000104787	si:dkey-28k24.2	+	-34869	upstream	-1.29292	7.44217	1.44782	0.228877	1
3-53548407	3	53548407	ENSDARG00000052139	notch3	-	11174	inside	1.36996	7.17362	1.44745	0.228937	1
22-26009952	22	26009952	ENSDARG00000110069	pdgfaa	-	-4058	upstream	1.36305	7.41122	1.44574	0.229213	1
17-1540768	17	1540768	ENSDARG00000074636	cep170b	+	-4135	upstream	1.36262	7.40694	1.44543	0.229262	1
4-64968471	4	64968471	ENSDARG00000100370	CT955963.1	+	-12940	upstream	-1.11276	7.19996	1.44509	0.229318	1
22-30568827	22	30568827	ENSDARG00000091718	BX649490.1	-	6111	inside	1.36147	7.46398	1.44472	0.229378	1
11-14359071	11	14359071	ENSDARG00000101341	si:ch211-262i1.6	+	15626	downstream	1.36532	7.17373	1.44462	0.229393	1
4-55760942	4	55760942	ENSDARG00000115819	CT583728.24	+	2839	downstream	-1.28457	7.7588	1.44424	0.229454	1
7-73823583	7	73823583	ENSDARG00000076766	zgc:163061	+	1529	downstream	-1.29172	7.2356	1.44419	0.229462	1
20-47003692	20	47003692	ENSDARG00000096770	CU571074.2	-	-43924	upstream	0.991262	7.12052	1.44401	0.229492	1
4-55760977	4	55760977	ENSDARG00000115819	CT583728.24	+	2874	downstream	-1.28392	7.7588	1.44377	0.22953	1
11-14359069	11	14359069	ENSDARG00000101341	si:ch211-262i1.6	+	15624	downstream	1.36312	7.18421	1.44329	0.229607	1
2-12732720	2	12732720	ENSDARG00000097553	BX908750.1	+	-65646	upstream	1.36248	7.16864	1.44286	0.229677	1
2-12732749	2	12732749	ENSDARG00000097553	BX908750.1	+	-65617	upstream	1.36249	7.17392	1.44286	0.229677	1
4-61463705	4	61463705	ENSDARG00000110538	AL929029.7	-	-3077	upstream	1.35806	7.49783	1.44258	0.229723	1
4-33156246	4	33156246	ENSDARG00000095596	si:dkeyp-4f2.6	+	16384	downstream	-1.28114	7.7866	1.44209	0.229801	1
7-24838731	7	24838731	ENSDARG00000002685	fam113	-	126	inside	1.36104	7.18972	1.44203	0.229812	1
2353075	7	8342	ENSDARG00000114910	FO704772.2	+	689	downstream	-1.2785	7.97362	1.44142	0.22991	1
3-48670468	3	48670468	ENSDARG00000102424	si:ch211-114m9.1	-	45954	inside	1.36002	7.13106	1.44125	0.229937	1
7-24838754	7	24838754	ENSDARG00000002685	fam113	-	103	inside	1.35999	7.18452	1.44123	0.22994	1
7-24838740	7	24838740	ENSDARG00000002685	fam113	-	117	inside	1.35943	7.18972	1.44084	0.230004	1
4-58846644	4	58846644	ENSDARG00000101304	CR388172.1	-	7360	downstream	-1.28491	7.23055	1.44006	0.230129	1
22-30568795	22	30568795	ENSDARG00000091718	BX649490.1	-	6143	inside	1.35392	7.55984	1.43992	0.230152	1
4-48512969	4	48512969	ENSDARG00000095106	si:dkey-28k24.2	-	-15347	upstream	1.354	7.56736	1.43975	0.23018	1
13-28897456	13	28897456	ENSDARG00000098392	ly6pge	+	-6503	upstream	0.735983	7.27067	1.4397	0.230187	1
7-61716575	7	61716575	ENSDARG00000068258	lrch4	-	-33152	upstream	1.35609	7.28539	1.4389	0.230317	1
7-61716617	7	61716617	ENSDARG00000068258	lrch4	-	-33194	upstream	1.35609	7.28539	1.4389	0.230317	1
7-45344823	7	45344823	ENSDARG00000007745	uqcrfs1	+	-55893	upstream	-1.18778	7.12573	1.43725	0.230585	1
7-4271276	7	4271276	ENSDARG00000105343	klhl33	+	-7563	upstream	0.734135	7.22557	1.43623	0.23075	1
6-23186097	6	23186097	ENSDARG00000014727	acox1	+	63308	downstream	1.35151	7.28024	1.43604	0.230781	1
7-61716547	7	61716547	ENSDARG00000068258	lrch4	-	-33124	upstream	-1.27723	7.26573	1.4356	0.230853	1
4-25531981	4	25531981	ENSDARG00000031346	rbm17	-	-16390	upstream	-1.27659	7.24072	1.4352	0.230918	1
7-1662	7	1662	ENSDARG00000111902	FO704772.1	+	-3634	upstream	-1.26703	8.48581	1.43504	0.230944	1
23-44571427	23	44571427	ENSDARG00000087392	si:ch73-160p18.3	-	2632	inside	1.34925	7.31888	1.4346	0.231015	1
23-44571383	23	44571383	ENSDARG00000087392	si:ch73-160p18.3	-	2676	inside	1.34923	7.31888	1.4346	0.231015	1
4-25531969	4	25531969	ENSDARG00000031346	rbm17	-	-16378	upstream	-1.27467	7.24072	1.43381	0.231144	1
16-15953134	16	15953134	ENSDARG00000100674	UBE2O	-	35186	inside	-1.27412	7.25581	1.4336	0.231178	1
23-44571415	23	44571415	ENSDARG00000087392	si:ch73-160p18.3	-	2644	inside	1.34781	7.31888	1.43356	0.231184	1
18-50069088	18	50069088	ENSDARG00000077007	abcc8b	-	14320	inside	-1.27337	7.31405	1.43315	0.231252	1
16-25930414	16	25930414	ENSDARG00000014975	irge1	-	47649	downstream	-1.27327	7.33781	1.4331	0.231259	1
16-15953142	16	15953142	ENSDARG00000100674	UBE2O	-	35178	inside	-1.27318	7.26079	1.43292	0.231289	1
25-25288932	25	25288932	ENSDARG00000103976	BX544877.2	+	-21131	upstream	-1.27156	7.31892	1.432	0.231438	1
2367685	7	8382	ENSDARG00000114910	FO704772.2	+	729	downstream	-1.26439	7.96758	1.43133	0.231547	1
9-4228660	9	4228660	ENSDARG00000104119	kalrna	+	-22258	upstream	1.34224	7.32862	1.43055	0.231675	1
4-48519515	4	48519515	ENSDARG00000095106	si:dkey-28k24.2	-	-21893	upstream	-1.26801	7.39754	1.42994	0.231774	1
4-48519576	4	48519576	ENSDARG00000095106	si:dkey-28k24.2	-	-21954	upstream	-1.26801	7.393	1.42994	0.231774	1
9-4228666	9	4228666	ENSDARG00000104119	kalrna	+	-22252	upstream	1.34138	7.32387	1.42992	0.231778	1
4-63436631	4	63436631	ENSDARG00000100090	si:dkey-11d20.1	+	-47940	upstream	1.34183	7.35175	1.4299	0.231781	1
4-63436642	4	63436642	ENSDARG00000100090	si:dkey-11d20.1	+	-47929	upstream	1.34183	7.34713	1.4299	0.231781	1
15-7290652	15	7290652	ENSDARG00000100227	SLC7A1	-	46885	downstream	-1.26712	7.40702	1.42948	0.231849	1
2-21796864	2	21796864	ENSDARG00000075211	chd7	-	23833	inside	-1.26635	7.42922	1.42907	0.231917	1
4-33156263	4	33156263	ENSDARG00000095596	si:dkeyp-4f2.6	+	16401	downstream	-1.26205	7.78315	1.4285	0.232009	1
4-77560023	4	77560023	ENSDARG00000081218	AL935186.2	-	787	downstream	-1.36298	7.79002	1.42787	0.232113	1
8-34980568	8	34980568	ENSDARG00000114291	BX005361.4	+	-7913	upstream	1.33483	7.77323	1.42754	0.232166	1
17-1540794	17	1540794	ENSDARG00000074636	cep170b	+	-4109	upstream	1.33754	7.41588	1.42753	0.232169	1
8-3013173	8	3013173	ENSDARG00000031222	lhx2b	+	-71947	upstream	-1.17937	7.1948	1.42744	0.232182	1
19-46878739	19	46878739	ENSDARG00000100195	AL953858.1	+	54016	downstream	1.33656	7.51843	1.42688	0.232274	1
10-6666645	10	6666645	ENSDARG00000095953	si:ch211-57m13.6	+	1734	inside	-1.25615	7.5836	1.42275	0.232951	1
7-73823645	7	73823645	ENSDARG00000076766	zgc:163061	+	1591	downstream	-1.26028	7.23057	1.42153	0.233152	1
2376816	7	8407	ENSDARG00000114910	FO704772.2	+	754	downstream	-1.25014	7.96454	1.42119	0.233207	1
20-21998113	20	21998113	ENSDARG00000009689	daam1b	-	-3212	upstream	1.3327	7.19468	1.42074	0.233282	1
2373894	7	8399	ENSDARG00000114910	FO704772.2	+	746	downstream	-1.24889	7.96454	1.4203	0.233354	1
20-47003726	20	47003726	ENSDARG00000096770	CU571074.2	-	-43958	upstream	1.33134	7.12052	1.42024	0.233365	1
15-46636674	15	46636674	ENSDARG00000011463	CABZ01044048.1	+	31192	downstream	1.33025	7.19995	1.41972	0.233449	1
23-6597205	23	6597205	ENSDARG00000058818	rbm38	+	10738	inside	1.33071	7.12566	1.41958	0.233473	1
18-31499439	18	31499439	ENSDARG00000114715	CU570893.1	-	-75870	upstream	1.33024	7.18949	1.41957	0.233474	1
11-14359048	11	14359048	ENSDARG00000101341	si:ch211-262i1.6	+	15603	downstream	1.33013	7.17371	1.41954	0.233479	1
11-14359047	11	14359047	ENSDARG00000101341	si:ch211-262i1.6	+	15602	downstream	1.32958	7.17371	1.41914	0.233545	1
4-43885061	4	43885061	ENSDARG00000087518	si:dkey-261p22.1	-	-21959	upstream	1.32867	7.25572	1.41878	0.233605	1
18-31499466	18	31499466	ENSDARG00000114715	CU570893.1	-	-75897	upstream	1.32914	7.18949	1.41877	0.233606	1
4-43885130	4	43885130	ENSDARG00000087518	si:dkey-261p22.1	-	-22028	upstream	1.32813	7.25572	1.41839	0.233669	1
21-4658257	21	4658257	ENSDARG00000109364	BX469935.1	-	-18251	upstream	-0.781176	7.17385	1.41784	0.233759	1
20-54066535	20	54066535	ENSDARG00000052408	mgat2	-	8601	downstream	-1.25192	7.26052	1.41664	0.233957	1
22-31755683	22	31755683	ENSDARG00000113244	CABZ01028298.1	-	-2746	upstream	1.32347	7.23078	1.41601	0.23406	1
22-31755676	22	31755676	ENSDARG00000113244	CABZ01028298.1	-	-2739	upstream	1.3225	7.22569	1.41531	0.234177	1
7-61716602	7	61716602	ENSDARG00000068258	lrch4	-	-33179	upstream	-1.24811	7.2707	1.41492	0.234241	1
7-61716604	7	61716604	ENSDARG00000068258	lrch4	-	-33181	upstream	-1.24764	7.2707	1.41458	0.234297	1
7-61716569	7	61716569	ENSDARG00000068258	lrch4	-	-33146	upstream	-1.24764	7.26578	1.41458	0.234297	1
7-1597	7	1597	ENSDARG00000111902	FO704772.1	+	-3699	upstream	-0.469107	8.41395	1.41441	0.234325	1
22-31755712	22	31755712	ENSDARG00000113244	CABZ01028298.1	-	-2775	upstream	1.32106	7.23078	1.41426	0.234351	1
4-68573714	4	68573714	ENSDARG00000114192	BX548011.4	-	-4187	upstream	-1.23824	8.31027	1.41395	0.234402	1
18-28299613	18	28299613	ENSDARG00000095779	CR769777.2	+	-4278	upstream	1.31942	7.37015	1.41371	0.234442	1
20-4138284	20	4138284	ENSDARG00000114538	CABZ01042336.1	-	-12030	upstream	-1.24577	7.33297	1.41325	0.234518	1
2228528	7	8001	ENSDARG00000114910	FO704772.2	+	348	downstream	-1.23326	8.40678	1.4107	0.23494	1
2230354	7	8006	ENSDARG00000114910	FO704772.2	+	353	downstream	-1.23327	8.40678	1.4107	0.23494	1
4-54669467	4	54669467	ENSDARG00000105245	CR388413.5	+	-49337	upstream	-1.2382	7.5106	1.4094	0.235156	1
12-39769164	12	39769164	ENSDARG00000103903	LO017650.1	+	83679	inside	1.30967	7.53547	1.40833	0.235333	1
2-14712194	2	14712194	ENSDARG00000080774	CR388189.1	+	-1200	upstream	-1.22767	8.55993	1.40734	0.235499	1
4-68573707	4	68573707	ENSDARG00000114192	BX548011.4	-	-4180	upstream	-1.22544	8.30789	1.40491	0.235903	1
2241312	7	8036	ENSDARG00000114910	FO704772.2	+	383	downstream	-1.22385	8.40453	1.40407	0.236043	1
4-68573684	4	68573684	ENSDARG00000114192	BX548011.4	-	-4157	upstream	-1.22384	8.34104	1.40394	0.236065	1
21-32541135	21	32541135	ENSDARG00000073704	si:dkeyp-72g9.4	-	-54051	upstream	1.29899	7.86731	1.40254	0.236299	1
21-4658218	21	4658218	ENSDARG00000109364	BX469935.1	-	-18212	upstream	-0.722912	7.1791	1.40236	0.236329	1
2-14712179	2	14712179	ENSDARG00000080774	CR388189.1	+	-1215	upstream	-1.21855	8.56605	1.40096	0.236564	1
10-4420271	10	4420271	ENSDARG00000010729	CABZ01073795.1	-	-45081	upstream	-0.880629	7.14187	1.39912	0.23687	1
22-27887656	22	27887656	ENSDARG00000105175	CR547131.1	-	-177964	upstream	1.30199	7.04159	1.39847	0.236981	1
20-31580512	20	31580512	ENSDARG00000092900	BX927258.1	+	-141740	upstream	-1.22658	7.11452	1.39764	0.237119	1
14-14495600	14	14495600	ENSDARG00000098293	si:dkey-27i16.2	-	70817	downstream	1.29945	7.17917	1.39737	0.237164	1
23-6597143	23	6597143	ENSDARG00000058818	rbm38	+	10676	inside	-1.22636	7.12018	1.39734	0.237169	1
7-45344802	7	45344802	ENSDARG00000007745	uqcrfs1	+	-55914	upstream	-1.2993	7.12026	1.39733	0.237171	1
20-31580519	20	31580519	ENSDARG00000092900	BX927258.1	+	-141733	upstream	-1.22602	7.11452	1.39724	0.237186	1
21-5535936	21	5535936	ENSDARG00000102159	ly6m6	+	4798	inside	1.29887	7.10933	1.39696	0.237233	1
20-10996	20	10996	ENSDARG00000087933	zgc:174972	-	5877	inside	1.29932	7.07566	1.3969	0.237243	1
7-45344848	7	45344848	ENSDARG00000007745	uqcrfs1	+	-55868	upstream	1.22477	7.12028	1.39617	0.237366	1
8-3013176	8	3013176	ENSDARG00000031222	lhx2b	+	-71944	upstream	-1.22326	7.1948	1.39595	0.237402	1
20-31580539	20	31580539	ENSDARG00000092900	BX927258.1	+	-141713	upstream	-1.22326	7.11452	1.39526	0.237519	1
17-1540801	17	1540801	ENSDARG00000074636	cep170b	+	-4102	upstream	1.29322	7.30005	1.39515	0.237537	1
3-51535439	3	51535439	ENSDARG00000080933	BX005299.1	-	12811	downstream	1.29352	7.22044	1.39506	0.237553	1
22-31755713	22	31755713	ENSDARG00000113244	CABZ01028298.1	-	-2776	upstream	1.2938	7.22572	1.39494	0.237573	1
7-61716613	7	61716613	ENSDARG00000068258	lrch4	-	-33190	upstream	1.293	7.26085	1.39491	0.237578	1
14-13270439	14	13270439	ENSDARG00000100707	si:dkey-48g21.7	+	-83262	upstream	-1.21984	7.30446	1.39454	0.237639	1
2-14712175	2	14712175	ENSDARG00000080774	CR388189.1	+	-1219	upstream	-1.20934	8.57006	1.39453	0.237641	1
15-17046194	15	17046194	ENSDARG00000042332	plin2	+	15721	inside	-0.772467	7.21021	1.39451	0.237644	1
17-1540447	17	1540447	ENSDARG00000074636	cep170b	+	-4456	upstream	-1.21947	7.37034	1.39422	0.237694	1
4-25532018	4	25532018	ENSDARG00000031346	rbm17	-	-16427	upstream	-1.21892	7.23065	1.39408	0.237717	1
23-37205000	23	37205000	ENSDARG00000059705	vwa5b1	+	19753	downstream	-1.21649	7.42458	1.3938	0.237764	1
3-50795351	3	50795351	ENSDARG00000097976	CR812464.1	-	-46235	upstream	-1.216	7.40243	1.39365	0.23779	1
10-6048423	10	6048423	ENSDARG00000103025	hmgcs1	+	37853	downstream	-1.21609	7.39781	1.3935	0.237814	1
10-6048401	10	6048401	ENSDARG00000103025	hmgcs1	+	37831	downstream	-1.21567	7.39781	1.39321	0.237864	1
3-50795328	3	50795328	ENSDARG00000097976	CR812464.1	-	-46212	upstream	1.28876	7.40243	1.3931	0.237882	1
3-50795348	3	50795348	ENSDARG00000097976	CR812464.1	-	-46232	upstream	1.28875	7.40243	1.3931	0.237882	1
4-57074824	4	57074824	ENSDARG00000100229	si:ch211-238e22.5	+	-19084	upstream	1.28722	7.57602	1.39296	0.237906	1
4-55760983	4	55760983	ENSDARG00000115819	CT583728.24	+	2880	downstream	-1.20949	7.72318	1.39142	0.238165	1
11-11825797	11	11825797	ENSDARG00000058663	pimr94	+	-16927	upstream	1.28217	7.81739	1.39073	0.238282	1
21-32541132	21	32541132	ENSDARG00000073704	si:dkeyp-72g9.4	-	-54048	upstream	-1.20815	7.86729	1.39072	0.238284	1
2-14712189	2	14712189	ENSDARG00000080774	CR388189.1	+	-1205	upstream	-1.20002	8.57205	1.38806	0.238733	1
2-14712233	2	14712233	ENSDARG00000080774	CR388189.1	+	-1161	upstream	1.27411	8.57205	1.38786	0.238766	1
2-14712172	2	14712172	ENSDARG00000080774	CR388189.1	+	-1222	upstream	1.27381	8.57006	1.38765	0.238803	1
2-14712235	2	14712235	ENSDARG00000080774	CR388189.1	+	-1159	upstream	-1.19092	8.56805	1.38172	0.239808	1
1-29354713	1	29354713	ENSDARG00000096643	BX908780.4	-	-27765	upstream	-1.04925	7.41126	1.37753	0.240522	1
10-6666629	10	6666629	ENSDARG00000095953	si:ch211-57m13.6	+	1718	inside	1.26509	7.56769	1.37747	0.240533	1
10-6666612	10	6666612	ENSDARG00000095953	si:ch211-57m13.6	+	1701	inside	1.26436	7.57571	1.37695	0.240621	1
4-41745387	4	41745387	ENSDARG00000113626	znf976	-	26928	inside	1.26442	7.4509	1.37636	0.240721	1
23-37204975	23	37204975	ENSDARG00000059705	vwa5b1	+	19728	downstream	1.26497	7.44213	1.37636	0.240722	1
17-1541231	17	1541231	ENSDARG00000074636	cep170b	+	-3672	upstream	1.2648	7.38888	1.37632	0.240729	1
13-2505904	13	2505904	ENSDARG00000099997	cox20	-	15027	downstream	-1.19237	7.33313	1.37579	0.240819	1
18-28299629	18	28299629	ENSDARG00000095779	CR769777.2	+	-4262	upstream	-1.19177	7.37472	1.37563	0.240847	1
18-28299595	18	28299595	ENSDARG00000095779	CR769777.2	+	-4296	upstream	-1.19176	7.37472	1.37563	0.240847	1
23-44571157	23	44571157	ENSDARG00000087392	si:ch73-160p18.3	-	2902	inside	1.26601	7.29032	1.37542	0.240883	1
18-28299597	18	28299597	ENSDARG00000095779	CR769777.2	+	-4294	upstream	-1.1913	7.37472	1.37531	0.240901	1
18-28299610	18	28299610	ENSDARG00000095779	CR769777.2	+	-4281	upstream	-1.19128	7.36552	1.37508	0.24094	1
7-61716572	7	61716572	ENSDARG00000068258	lrch4	-	-33149	upstream	1.26447	7.26577	1.37505	0.240946	1
13-2505922	13	2505922	ENSDARG00000099997	cox20	-	15009	downstream	-1.19098	7.33313	1.37482	0.240986	1
22-21371119	22	21371119	ENSDARG00000062103	ankrd24	-	21629	inside	1.26469	7.24061	1.37462	0.241019	1
2-14712158	2	14712158	ENSDARG00000080774	CR388189.1	+	-1236	upstream	-1.18083	8.44256	1.37445	0.241048	1
17-41625174	17	41625174	ENSDARG00000082983	BX511195.1	+	-134634	upstream	-1.19259	7.2356	1.37432	0.241071	1
4-68573681	4	68573681	ENSDARG00000114192	BX548011.4	-	-4154	upstream	1.25575	8.34104	1.37401	0.241124	1
4-43885071	4	43885071	ENSDARG00000087518	si:dkey-261p22.1	-	-21969	upstream	-1.19153	7.25572	1.37356	0.241202	1
7-73823612	7	73823612	ENSDARG00000076766	zgc:163061	+	1558	downstream	1.26469	7.23057	1.37322	0.24126	1
20-47003650	20	47003650	ENSDARG00000096770	CU571074.2	-	-43882	upstream	-1.19227	7.09291	1.37295	0.241306	1
11-14359049	11	14359049	ENSDARG00000101341	si:ch211-262i1.6	+	15604	downstream	-1.19087	7.17371	1.37284	0.241325	1
4-68573686	4	68573686	ENSDARG00000114192	BX548011.4	-	-4159	upstream	1.25269	8.34104	1.37188	0.241489	1
4-68573691	4	68573691	ENSDARG00000114192	BX548011.4	-	-4164	upstream	1.25269	8.3387	1.37188	0.241489	1
2363667	7	8371	ENSDARG00000114910	FO704772.2	+	718	downstream	1.25026	7.9615	1.36952	0.241894	1
2230719	7	8007	ENSDARG00000114910	FO704772.2	+	354	downstream	1.24458	8.40678	1.36697	0.242334	1
2234007	7	8016	ENSDARG00000114910	FO704772.2	+	363	downstream	1.24458	8.40678	1.36697	0.242334	1
13-4112159	13	4112159	ENSDARG00000010681	tjap1	-	21982	inside	1.34111	7.09273	1.364	0.242845	1
4-68573702	4	68573702	ENSDARG00000114192	BX548011.4	-	-4175	upstream	1.24085	8.31027	1.36361	0.242913	1
12-39769179	12	39769179	ENSDARG00000103903	LO017650.1	+	83694	inside	-1.17	7.54361	1.36232	0.243136	1
12-39769173	12	39769173	ENSDARG00000103903	LO017650.1	+	83688	inside	-1.16963	7.54361	1.36206	0.24318	1
10-6666602	10	6666602	ENSDARG00000095953	si:ch211-57m13.6	+	1691	inside	1.24265	7.5836	1.36199	0.243193	1
12-39769205	12	39769205	ENSDARG00000103903	LO017650.1	+	83720	inside	-1.16777	7.53953	1.36077	0.243404	1
21-40794733	21	40794733	ENSDARG00000019651	zgc:162239	-	4671	inside	1.24113	7.43352	1.36009	0.243522	1
19-46878720	19	46878720	ENSDARG00000100195	AL953858.1	+	53997	downstream	-1.16787	7.52256	1.36	0.243537	1
17-1540795	17	1540795	ENSDARG00000074636	cep170b	+	-4108	upstream	-1.16645	7.41588	1.35944	0.243635	1
2-21796874	2	21796874	ENSDARG00000075211	chd7	-	23823	inside	1.23955	7.42922	1.35881	0.243744	1
23-44571343	23	44571343	ENSDARG00000087392	si:ch73-160p18.3	-	2716	inside	1.24021	7.3332	1.35858	0.243784	1
4-48519563	4	48519563	ENSDARG00000095106	si:dkey-28k24.2	-	-21941	upstream	1.23899	7.39304	1.35808	0.243871	1
25-25288941	25	25288941	ENSDARG00000103976	BX544877.2	+	-21122	upstream	1.23855	7.31892	1.35717	0.244029	1
23-44571344	23	44571344	ENSDARG00000087392	si:ch73-160p18.3	-	2715	inside	1.23801	7.3332	1.35705	0.244049	1
10-6666608	10	6666608	ENSDARG00000095953	si:ch211-57m13.6	+	1697	inside	1.23761	7.38437	1.35692	0.244071	1
16-25930428	16	25930428	ENSDARG00000014975	irge1	-	47635	downstream	1.23756	7.33781	1.35668	0.244113	1
4-25531980	4	25531980	ENSDARG00000031346	rbm17	-	-16389	upstream	1.23741	7.24072	1.356	0.244231	1
23-44571378	23	44571378	ENSDARG00000087392	si:ch73-160p18.3	-	2681	inside	-1.16264	7.3141	1.35518	0.244374	1
4-25531994	4	25531994	ENSDARG00000031346	rbm17	-	-16403	upstream	1.23558	7.24072	1.35472	0.244455	1
4-33156272	4	33156272	ENSDARG00000095596	si:dkeyp-4f2.6	+	16410	downstream	1.22997	7.78664	1.35458	0.244479	1
23-44571361	23	44571361	ENSDARG00000087392	si:ch73-160p18.3	-	2698	inside	1.2354	7.29964	1.3543	0.244528	1
4-33156275	4	33156275	ENSDARG00000095596	si:dkeyp-4f2.6	+	16413	downstream	1.2291	7.79006	1.35397	0.244585	1
7-61716590	7	61716590	ENSDARG00000068258	lrch4	-	-33167	upstream	-1.1621	7.28539	1.35387	0.244602	1
4-33156236	4	33156236	ENSDARG00000095596	si:dkeyp-4f2.6	+	16374	downstream	1.2288	7.79006	1.35377	0.24462	1
5-66143726	5	66143726	ENSDARG00000052109	zgc:114041	+	11332	inside	-1.16098	7.25576	1.35281	0.244787	1
5-66143730	5	66143730	ENSDARG00000052109	zgc:114041	+	11336	inside	-1.16098	7.25576	1.35281	0.244787	1
5-66143736	5	66143736	ENSDARG00000052109	zgc:114041	+	11342	inside	-1.16098	7.25576	1.35281	0.244787	1
5-66143755	5	66143755	ENSDARG00000052109	zgc:114041	+	11361	inside	-1.15995	7.25576	1.3521	0.244911	1
7-24838681	7	24838681	ENSDARG00000002685	fam113	-	176	inside	-1.16014	7.18972	1.35202	0.244925	1
7-24838690	7	24838690	ENSDARG00000002685	fam113	-	167	inside	-1.16014	7.18972	1.35202	0.244925	1
17-41625193	17	41625193	ENSDARG00000082983	BX511195.1	+	-134615	upstream	-1.15915	7.23563	1.35131	0.245049	1
3-48670458	3	48670458	ENSDARG00000102424	si:ch211-114m9.1	-	45964	inside	-1.15898	7.13106	1.35125	0.24506	1
4-55760121	4	55760121	ENSDARG00000115819	CT583728.24	+	2018	downstream	1.02622	7.82079	1.35097	0.245109	1
2-12732718	2	12732718	ENSDARG00000097553	BX908750.1	+	-65648	upstream	1.12499	7.16333	1.3509	0.24512	1
7-73823603	7	73823603	ENSDARG00000076766	zgc:163061	+	1549	downstream	1.23147	7.2356	1.35034	0.245219	1
7-73823628	7	73823628	ENSDARG00000076766	zgc:163061	+	1574	downstream	1.23091	7.23057	1.34996	0.245285	1
8-34993274	8	34993274	ENSDARG00000114291	BX005361.4	+	4793	downstream	0.958106	7.13647	1.34907	0.245441	1
4-64188831	4	64188831	ENSDARG00000099414	BX914205.1	-	-7982	upstream	-1.24996	7.1147	1.34825	0.245584	1
8-34993243	8	34993243	ENSDARG00000114291	BX005361.4	+	4762	downstream	-1.15622	7.12567	1.34815	0.245602	1
8-34993259	8	34993259	ENSDARG00000114291	BX005361.4	+	4778	downstream	-1.15621	7.13647	1.34815	0.245602	1
4-55760962	4	55760962	ENSDARG00000115819	CT583728.24	+	2859	downstream	0.833237	7.7588	1.34252	0.24659	1
2370242	7	8389	ENSDARG00000114910	FO704772.2	+	736	downstream	1.20657	7.96452	1.33962	0.247101	1
2367320	7	8381	ENSDARG00000114910	FO704772.2	+	728	downstream	1.20655	7.96148	1.33962	0.247101	1
16-22083494	16	22083494	ENSDARG00000092020	CR855277.1	-	-18974	upstream	-1.35408	7.19479	1.3394	0.24714	1
25-25288991	25	25288991	ENSDARG00000103976	BX544877.2	+	-21072	upstream	1.21125	7.38405	1.33879	0.247247	1
16-25930419	16	25930419	ENSDARG00000014975	irge1	-	47644	downstream	1.20995	7.32365	1.33767	0.247446	1
25-25288930	25	25288930	ENSDARG00000103976	BX544877.2	+	-21133	upstream	1.21001	7.31416	1.33752	0.247471	1
16-25930447	16	25930447	ENSDARG00000014975	irge1	-	47616	downstream	1.20953	7.33307	1.33736	0.2475	1
6-48471075	6	48471075	ENSDARG00000074690	ppm1j	-	2619	inside	0.684565	7.29511	1.33716	0.247535	1
18-50069080	18	50069080	ENSDARG00000077007	abcc8b	-	14328	inside	1.20888	7.30927	1.33683	0.247593	1
6-48471108	6	48471108	ENSDARG00000074690	ppm1j	-	2586	inside	-1.13413	7.29026	1.33546	0.247836	1
13-28897503	13	28897503	ENSDARG00000098392	ly6pge	+	-6456	upstream	-1.13394	7.32839	1.3351	0.2479	1
22-29380727	22	29380727	ENSDARG00000086778	pdgfba	-	-44418	upstream	1.20702	7.24088	1.33506	0.247907	1
12-28089618	12	28089618	ENSDARG00000009624	CABZ01027646.1	+	-27747	upstream	1.2068	7.30966	1.33498	0.247922	1
22-29380722	22	29380722	ENSDARG00000086778	pdgfba	-	-44413	upstream	1.20654	7.24088	1.33474	0.247965	1
4-32873239	4	32873239	ENSDARG00000109802	BX324003.2	-	15197	inside	-1.12867	7.63052	1.33473	0.247966	1
22-29380709	22	29380709	ENSDARG00000086778	pdgfba	-	-44400	upstream	1.20561	7.24088	1.33409	0.248079	1
13-15483176	13	15483176	ENSDARG00000104963	BX511166.1	-	96976	downstream	-0.723445	7.39801	1.33337	0.248207	1
4-66781749	4	66781749	ENSDARG00000101174	BX649556.1	+	-19116	upstream	-0.866623	7.25589	1.33314	0.248248	1
4-64370677	4	64370677	ENSDARG00000100671	CR790382.1	+	-16103	upstream	-1.13118	7.174	1.33284	0.248301	1
4-55760153	4	55760153	ENSDARG00000115819	CT583728.24	+	2050	downstream	1.19627	7.854	1.33172	0.2485	1
2353440	7	8343	ENSDARG00000114910	FO704772.2	+	690	downstream	1.1936	7.97662	1.3309	0.248644	1
2352710	7	8341	ENSDARG00000114910	FO704772.2	+	688	downstream	1.19313	7.97662	1.33058	0.248702	1
4-48512941	4	48512941	ENSDARG00000095106	si:dkey-28k24.2	-	-15319	upstream	-1.12306	7.56744	1.33028	0.248756	1
1-44628912	1	44628912	ENSDARG00000037748	slc43a1b	-	9146	inside	-1.12551	7.15807	1.32789	0.249181	1
21-45389492	21	45389492	ENSDARG00000053389	jade2	+	3459	inside	-1.11776	7.34729	1.32585	0.249544	1
15-22554284	15	22554284	ENSDARG00000030532	arhgef12a	+	105828	downstream	-1.12201	7.19496	1.325	0.249696	1
7-61716594	7	61716594	ENSDARG00000068258	lrch4	-	-33171	upstream	-0.898142	7.26577	1.32409	0.249859	1
6-16841651	6	16841651	ENSDARG00000097141	BX664705.1	-	14936	downstream	1.19369	7.12577	1.32383	0.249906	1
6-16841648	6	16841648	ENSDARG00000097141	BX664705.1	-	14939	downstream	1.19368	7.1203	1.32383	0.249906	1
6-16841609	6	16841609	ENSDARG00000097141	BX664705.1	-	14978	downstream	1.19369	7.12577	1.32383	0.249906	1
4-32873226	4	32873226	ENSDARG00000109802	BX324003.2	-	15210	inside	-1.11038	7.63437	1.32242	0.250157	1
17-7341523	17	7341523	ENSDARG00000029234	stxbp5b	-	9965	inside	1.18398	7.38877	1.32018	0.25056	1
8-34980540	8	34980540	ENSDARG00000114291	BX005361.4	+	-7941	upstream	1.17906	7.82764	1.32015	0.250566	1
4-55759981	4	55759981	ENSDARG00000115819	CT583728.24	+	1878	downstream	-0.995253	7.27544	1.32015	0.250566	1
11-11825655	11	11825655	ENSDARG00000058663	pimr94	+	-17069	upstream	-1.11068	7.34717	1.3201	0.250574	1
21-32541084	21	32541084	ENSDARG00000073704	si:dkeyp-72g9.4	-	-54000	upstream	-1.10352	8.03894	1.31995	0.250601	1
17-1540791	17	1540791	ENSDARG00000074636	cep170b	+	-4112	upstream	-1.10626	7.63835	1.31932	0.250715	1
20-54066525	20	54066525	ENSDARG00000052408	mgat2	-	8611	downstream	1.17646	8.02085	1.31925	0.250727	1
17-32205462	17	32205462	ENSDARG00000085514	CR407546.1	-	40793	downstream	-0.966316	7.64586	1.31921	0.250735	1
22-30495123	22	30495123	ENSDARG00000111856	BX649490.4	+	-1237	upstream	1.30255	7.36582	1.3169	0.251149	1
12-28089684	12	28089684	ENSDARG00000009624	CABZ01027646.1	+	-27681	upstream	1.17875	7.31447	1.31604	0.251303	1
4-48512953	4	48512953	ENSDARG00000095106	si:dkey-28k24.2	-	-15331	upstream	-1.10168	7.5754	1.31591	0.251327	1
13-28897544	13	28897544	ENSDARG00000098392	ly6pge	+	-6415	upstream	-1.10537	7.3425	1.31584	0.25134	1
13-28897471	13	28897471	ENSDARG00000098392	ly6pge	+	-6488	upstream	-1.1049	7.3425	1.31552	0.251397	1
17-1540808	17	1540808	ENSDARG00000074636	cep170b	+	-4095	upstream	-1.10071	7.58783	1.31508	0.251477	1
20-37110512	20	37110512	ENSDARG00000096733	BX855623.1	+	-146142	upstream	1.17277	7.52665	1.31353	0.251756	1
4-64370656	4	64370656	ENSDARG00000100671	CR790382.1	+	-16124	upstream	-1.10193	7.17929	1.31314	0.251826	1
13-28897479	13	28897479	ENSDARG00000098392	ly6pge	+	-6480	upstream	1.17501	7.26577	1.31311	0.251832	1
4-64370683	4	64370683	ENSDARG00000100671	CR790382.1	+	-16097	upstream	-1.10144	7.17929	1.31282	0.251885	1
9-2253588	9	2253588	ENSDARG00000094970	BX255915.2	+	-23729	upstream	1.17313	7.20508	1.31159	0.252107	1
13-29442523	13	29442523	ENSDARG00000054890	rgra	-	13336	downstream	-1.09611	7.45951	1.31155	0.252114	1
10-6048412	10	6048412	ENSDARG00000103025	hmgcs1	+	37842	downstream	-0.742734	7.39781	1.31117	0.252184	1
9-2253554	9	2253554	ENSDARG00000094970	BX255915.2	+	-23763	upstream	1.17264	7.19475	1.31101	0.252211	1
2-43170253	2	43170253	ENSDARG00000074118	ftr12	-	-18895	upstream	1.17043	7.23565	1.30957	0.252472	1
2-43170264	2	43170264	ENSDARG00000074118	ftr12	-	-18906	upstream	1.17041	7.23565	1.30957	0.252472	1
13-21088880	13	21088880	ENSDARG00000098091	BX000463.1	+	232269	downstream	0.755061	7.69772	1.30868	0.252634	1
11-41193660	11	41193660	ENSDARG00000117437	CABZ01087025.2	+	1331	inside	-1.0959	7.20529	1.30829	0.252704	1
4-55754866	4	55754866	ENSDARG00000115819	CT583728.24	+	-3237	upstream	-0.925898	7.77261	1.30711	0.252918	1
1-44628933	1	44628933	ENSDARG00000037748	slc43a1b	-	9125	inside	-1.09361	7.15804	1.3065	0.25303	1
1-44628936	1	44628936	ENSDARG00000037748	slc43a1b	-	9122	inside	-1.09361	7.16867	1.3065	0.25303	1
1-44628897	1	44628897	ENSDARG00000037748	slc43a1b	-	9161	inside	-1.09361	7.16867	1.3065	0.25303	1
1-44628922	1	44628922	ENSDARG00000037748	slc43a1b	-	9136	inside	-1.09361	7.16867	1.3065	0.25303	1
1-44628948	1	44628948	ENSDARG00000037748	slc43a1b	-	9110	inside	-1.09361	7.16867	1.3065	0.25303	1
1-44628963	1	44628963	ENSDARG00000037748	slc43a1b	-	9095	inside	-1.09361	7.16867	1.3065	0.25303	1
1-44628970	1	44628970	ENSDARG00000037748	slc43a1b	-	9088	inside	-1.09361	7.16867	1.3065	0.25303	1
1-44628972	1	44628972	ENSDARG00000037748	slc43a1b	-	9086	inside	-1.09361	7.16867	1.3065	0.25303	1
7-2436427	7	2436427	ENSDARG00000087375	zgc:66473	-	-6141	upstream	1.16595	7.26557	1.30588	0.253141	1
4-48513347	4	48513347	ENSDARG00000095106	si:dkey-28k24.2	-	-15725	upstream	1.15798	7.58341	1.30435	0.253421	1
11-42261773	11	42261773	ENSDARG00000098374	FLNB	-	-31282	upstream	1.16215	7.18432	1.30301	0.253664	1
15-7290607	15	7290607	ENSDARG00000100227	SLC7A1	-	46930	downstream	1.15786	7.33809	1.30246	0.253764	1
3-2040992	3	2040992	ENSDARG00000076573	si:dkey-88j15.3	-	-7887	upstream	1.16096	7.16845	1.30184	0.253877	1
4-54667766	4	54667766	ENSDARG00000100414	si:ch211-227e10.2	+	49434	downstream	1.15624	7.45098	1.3015	0.253939	1
3-2040986	3	2040986	ENSDARG00000076573	si:dkey-88j15.3	-	-7881	upstream	1.1604	7.16845	1.30146	0.253946	1
24-39762258	24	39762258	ENSDARG00000061363	GFOD1	-	9787	inside	1.15376	7.27558	1.29961	0.254284	1
3-2040945	3	2040945	ENSDARG00000076573	si:dkey-88j15.3	-	-7840	upstream	1.15763	7.16845	1.29958	0.25429	1
6-16841622	6	16841622	ENSDARG00000097141	BX664705.1	-	14965	downstream	1.15692	7.1203	1.29886	0.254421	1
17-1541211	17	1541211	ENSDARG00000074636	cep170b	+	-3692	upstream	1.15007	7.49793	1.29862	0.254466	1
20-54066512	20	54066512	ENSDARG00000052408	mgat2	-	8624	downstream	1.15637	7.16854	1.2985	0.254488	1
10-12271789	10	12271789	ENSDARG00000113923	CR388225.1	+	-61464	upstream	1.15187	7.25564	1.29801	0.254576	1
5-54286585	5	54286585	ENSDARG00000098786	rangrf	+	6450	inside	1.15122	7.35673	1.29766	0.25464	1
5-54286586	5	54286586	ENSDARG00000098786	rangrf	+	6451	inside	1.15122	7.36597	1.29766	0.25464	1
6-48471113	6	48471113	ENSDARG00000074690	ppm1j	-	2581	inside	-1.07779	7.28538	1.29743	0.254683	1
20-45967100	20	45967100	ENSDARG00000096676	AL929237.3	-	16340	inside	-1.07724	7.35676	1.29711	0.254742	1
100625	7	2175	ENSDARG00000111902	FO704772.1	+	-3121	upstream	1.14754	7.44656	1.29688	0.254784	1
107200	7	2193	ENSDARG00000111902	FO704772.1	+	-3103	upstream	1.14679	7.4639	1.29637	0.254877	1
13-28897504	13	28897504	ENSDARG00000098392	ly6pge	+	-6455	upstream	1.14644	7.27067	1.29404	0.255305	1
9-1512605	9	1512605	ENSDARG00000063732	pde11a	+	7399	inside	-1.16888	7.19971	1.29337	0.255429	1
9-2253563	9	2253563	ENSDARG00000094970	BX255915.2	+	-23754	upstream	1.14398	7.2102	1.29215	0.255653	1
9-2253611	9	2253611	ENSDARG00000094970	BX255915.2	+	-23706	upstream	1.14352	7.2102	1.29182	0.255712	1
4-64370718	4	64370718	ENSDARG00000100671	CR790382.1	+	-16062	upstream	-1.07022	7.16876	1.29179	0.255719	1
9-2253591	9	2253591	ENSDARG00000094970	BX255915.2	+	-23726	upstream	1.14302	7.2102	1.2915	0.255772	1
9-2253623	9	2253623	ENSDARG00000094970	BX255915.2	+	-23694	upstream	1.14254	7.2102	1.29118	0.255831	1
9-2253619	9	2253619	ENSDARG00000094970	BX255915.2	+	-23698	upstream	1.14254	7.20504	1.29118	0.255831	1
4-55755463	4	55755463	ENSDARG00000115819	CT583728.24	+	-2640	upstream	0.879124	8.06114	1.2896	0.256121	1
17-1540662	17	1540662	ENSDARG00000074636	cep170b	+	-4241	upstream	1.13457	7.53117	1.2887	0.256288	1
17-1540464	17	1540464	ENSDARG00000074636	cep170b	+	-4439	upstream	-1.06185	7.48512	1.2879	0.256435	1
16-22083549	16	22083549	ENSDARG00000092020	CR855277.1	-	-19029	upstream	-1.06332	7.1948	1.28648	0.256698	1
11-41193650	11	41193650	ENSDARG00000117437	CABZ01087025.2	+	1321	inside	-1.06253	7.19496	1.28585	0.256814	1
20-3961773	20	3961773	ENSDARG00000088444	selenol	-	-8142	upstream	0.610794	7.47261	1.28372	0.257209	1
7-4271298	7	4271298	ENSDARG00000105343	klhl33	+	-7541	upstream	-1.0586	7.22557	1.28291	0.257358	1
11-11825702	11	11825702	ENSDARG00000058663	pimr94	+	-17022	upstream	1.12818	7.32366	1.28251	0.257433	1
20-21037018	20	21037018	ENSDARG00000094224	si:dkey-219e20.2	+	14377	downstream	-0.659302	7.25572	1.28126	0.257665	1
17-1541225	17	1541225	ENSDARG00000074636	cep170b	+	-3678	upstream	1.12346	7.49794	1.28088	0.257735	1
22-21371116	22	21371116	ENSDARG00000062103	ankrd24	-	21632	inside	0.813123	7.23556	1.28079	0.257752	1
20-50149309	20	50149309	ENSDARG00000067509	slc24a4b	+	33974	inside	-1.04984	7.47242	1.28068	0.257772	1
13-4112103	13	4112103	ENSDARG00000010681	tjap1	-	22038	inside	1.12656	7.09273	1.27903	0.25808	1
20-45967067	20	45967067	ENSDARG00000096676	AL929237.3	-	16373	inside	-1.0498	7.36596	1.27896	0.258092	1
4-55760017	4	55760017	ENSDARG00000115819	CT583728.24	+	1914	downstream	1.12175	7.27544	1.27781	0.258306	1
5-54286590	5	54286590	ENSDARG00000098786	rangrf	+	6455	inside	1.12133	7.36134	1.27769	0.258328	1
7-6459250	7	6459250	ENSDARG00000105393	zgc:112234	-	231	inside	1.11773	7.32381	1.27498	0.258835	1
20-25829701	20	25829701	ENSDARG00000043019	exoc1	-	48906	downstream	1.11066	7.76935	1.27467	0.258893	1
20-25829714	20	25829714	ENSDARG00000043019	exoc1	-	48893	downstream	1.11066	7.76935	1.27467	0.258893	1
20-25829744	20	25829744	ENSDARG00000043019	exoc1	-	48863	downstream	1.11066	7.76935	1.27467	0.258893	1
2-51544647	2	51544647	ENSDARG00000101802	LO018493.1	-	-23568	upstream	-1.03298	8.1501	1.27368	0.259077	1
4-51270346	4	51270346	ENSDARG00000111966	CABZ01036080.1	+	-28801	upstream	-1.03371	8.03918	1.27318	0.259171	1
4-51270330	4	51270330	ENSDARG00000111966	CABZ01036080.1	+	-28817	upstream	-1.03371	8.03918	1.27318	0.259171	1
2-56482457	2	56482457	ENSDARG00000067872	CU469531.1	+	-5211	upstream	1.1055	8.0036	1.27212	0.259369	1
2-56482454	2	56482454	ENSDARG00000067872	CU469531.1	+	-5214	upstream	1.10526	8.0036	1.27197	0.259398	1
17-1540466	17	1540466	ENSDARG00000074636	cep170b	+	-4437	upstream	-1.03758	7.48512	1.27195	0.259401	1
17-1540490	17	1540490	ENSDARG00000074636	cep170b	+	-4413	upstream	-1.03758	7.48936	1.27195	0.259401	1
17-1540453	17	1540453	ENSDARG00000074636	cep170b	+	-4450	upstream	-1.03758	7.48936	1.27195	0.259401	1
15-33790831	15	33790831	ENSDARG00000099206	CR855379.1	+	-16519	upstream	-1.0401	7.26579	1.2716	0.259466	1
2-34616898	2	34616898	ENSDARG00000068323	astn1	+	44208	inside	1.11626	7.08151	1.27122	0.259538	1
17-32205451	17	32205451	ENSDARG00000085514	CR407546.1	-	40804	downstream	-1.03325	7.64586	1.2712	0.259542	1
17-32205460	17	32205460	ENSDARG00000085514	CR407546.1	-	40795	downstream	-1.03325	7.6421	1.2712	0.259542	1
17-32205453	17	32205453	ENSDARG00000085514	CR407546.1	-	40802	downstream	-1.03325	7.64586	1.2712	0.259542	1
17-32205455	17	32205455	ENSDARG00000085514	CR407546.1	-	40800	downstream	-1.03325	7.64586	1.2712	0.259542	1
17-32205469	17	32205469	ENSDARG00000085514	CR407546.1	-	40786	downstream	-1.03325	7.64586	1.2712	0.259542	1
9-4347143	9	4347143	ENSDARG00000112749	FP015810.1	+	-82450	upstream	-1.03834	7.2409	1.27037	0.259697	1
9-4347129	9	4347129	ENSDARG00000112749	FP015810.1	+	-82464	upstream	-1.03834	7.2409	1.27037	0.259697	1
9-4347141	9	4347141	ENSDARG00000112749	FP015810.1	+	-82452	upstream	-1.03834	7.2409	1.27037	0.259697	1
9-4347153	9	4347153	ENSDARG00000112749	FP015810.1	+	-82440	upstream	-1.03834	7.23584	1.27037	0.259697	1
9-4347158	9	4347158	ENSDARG00000112749	FP015810.1	+	-82435	upstream	-1.03834	7.23588	1.27037	0.259697	1
9-4347120	9	4347120	ENSDARG00000112749	FP015810.1	+	-82473	upstream	-1.03834	7.2409	1.27037	0.259697	1
4-70677958	4	70677958	ENSDARG00000104787	si:dkey-28k24.2	+	-34849	upstream	-0.915252	7.44217	1.26771	0.260196	1
2-56482499	2	56482499	ENSDARG00000067872	CU469531.1	+	-5169	upstream	1.09778	7.94624	1.2668	0.260368	1
20-50149291	20	50149291	ENSDARG00000067509	slc24a4b	+	33956	inside	-1.02741	7.48096	1.266	0.260517	1
8-39537705	8	39537705	ENSDARG00000075565	lzts1	+	25773	inside	-1.02864	7.21027	1.26342	0.261004	1
13-21088871	13	21088871	ENSDARG00000098091	BX000463.1	+	232260	downstream	0.938189	7.69771	1.26311	0.261063	1
8-39537697	8	39537697	ENSDARG00000075565	lzts1	+	25765	inside	-1.02764	7.21027	1.26275	0.261132	1
1-39117977	1	39117977	ENSDARG00000117532	BX957306.1	+	189341	downstream	1.09776	7.26055	1.26246	0.261186	1
22-21371069	22	21371069	ENSDARG00000062103	ankrd24	-	21679	inside	1.09284	7.69028	1.2623	0.261217	1
1-39117951	1	39117951	ENSDARG00000117532	BX957306.1	+	189315	downstream	1.09557	7.26055	1.26101	0.261459	1
20-45967096	20	45967096	ENSDARG00000096676	AL929237.3	-	16344	inside	-1.02079	7.35671	1.25978	0.261692	1
2-51544600	2	51544600	ENSDARG00000101802	LO018493.1	-	-23521	upstream	-1.01015	8.00071	1.25799	0.262032	1
25-12546457	25	12546457	ENSDARG00000103098	si:ch211-280a23.2	-	-30716	upstream	-0.712563	7.31921	1.25724	0.262174	1
2-51544644	2	51544644	ENSDARG00000101802	LO018493.1	-	-23565	upstream	-1.00752	8.15546	1.25711	0.2622	1
2-51544631	2	51544631	ENSDARG00000101802	LO018493.1	-	-23552	upstream	-1.00752	8.15274	1.25711	0.2622	1
2-51544603	2	51544603	ENSDARG00000101802	LO018493.1	-	-23524	upstream	-1.00872	8.00071	1.25706	0.262209	1
8-34980452	8	34980452	ENSDARG00000114291	BX005361.4	+	-8029	upstream	1.0879	7.41983	1.25693	0.262233	1
2-14678891	2	14678891	ENSDARG00000111709	CR388189.6	+	3096	downstream	-1.01398	7.48115	1.25662	0.262291	1
4-55755419	4	55755419	ENSDARG00000115819	CT583728.24	+	-2684	upstream	1.08009	8.05259	1.25578	0.262451	1
7-51391770	7	51391770	ENSDARG00000104145	CR381676.1	+	4126	downstream	-1.01428	7.23067	1.2552	0.262562	1
15-7290838	15	7290838	ENSDARG00000100227	SLC7A1	-	46699	downstream	1.08055	7.41138	1.25163	0.263242	1
7-4271260	7	4271260	ENSDARG00000105343	klhl33	+	-7579	upstream	0.687554	7.22557	1.25138	0.263288	1
2349788	7	8333	ENSDARG00000114910	FO704772.2	+	680	downstream	0.705985	7.61097	1.25015	0.263524	1
3-32881372	3	32881372	ENSDARG00000053260	zgc:113090	-	-7731	upstream	-1.00456	7.29978	1.24989	0.263573	1
4-66781804	4	66781804	ENSDARG00000101174	BX649556.1	+	-19061	upstream	-0.951273	7.30953	1.24721	0.264086	1
4-77558456	4	77558456	ENSDARG00000115988	AL935186.11	-	-1177	upstream	1.06347	7.7967	1.24341	0.264814	1
1-39117992	1	39117992	ENSDARG00000117532	BX957306.1	+	189356	downstream	1.06826	7.2556	1.24316	0.264863	1
20-11705090	20	11705090	ENSDARG00000086518	si:ch211-155o21.3	+	-25949	upstream	1.06998	7.18964	1.24273	0.264945	1
4-77558451	4	77558451	ENSDARG00000115988	AL935186.11	-	-1172	upstream	1.06145	7.79326	1.2421	0.265067	1
4-77558490	4	77558490	ENSDARG00000115988	AL935186.11	-	-1211	upstream	1.06116	7.7967	1.24191	0.265103	1
8-34980444	8	34980444	ENSDARG00000114291	BX005361.4	+	-8037	upstream	1.06361	7.41983	1.24123	0.265233	1
24-12011736	24	12011736	ENSDARG00000103898	CT737210.1	+	-46266	upstream	1.06169	7.37978	1.23977	0.265515	1
20-21037021	20	21037021	ENSDARG00000094224	si:dkey-219e20.2	+	14380	downstream	1.06339	7.29985	1.23976	0.265517	1
2-14678882	2	14678882	ENSDARG00000111709	CR388189.6	+	3087	downstream	-0.988029	7.4726	1.23972	0.265525	1
23-44571391	23	44571391	ENSDARG00000087392	si:ch73-160p18.3	-	2668	inside	1.06502	7.13106	1.23923	0.26562	1
4-77558476	4	77558476	ENSDARG00000115988	AL935186.11	-	-1197	upstream	0.52703	7.79328	1.23807	0.265843	1
4-55755442	4	55755442	ENSDARG00000115819	CT583728.24	+	-2661	upstream	1.05191	8.06114	1.2376	0.265934	1
4-55755461	4	55755461	ENSDARG00000115819	CT583728.24	+	-2642	upstream	1.05169	8.05547	1.23746	0.265961	1
4-33158956	4	33158956	ENSDARG00000095596	si:dkeyp-4f2.6	+	19094	downstream	1.05633	7.53103	1.23716	0.266018	1
4-33158958	4	33158958	ENSDARG00000095596	si:dkeyp-4f2.6	+	19096	downstream	1.05633	7.53103	1.23716	0.266018	1
4-33158967	4	33158967	ENSDARG00000095596	si:dkeyp-4f2.6	+	19105	downstream	1.05633	7.53103	1.23716	0.266018	1
4-33158985	4	33158985	ENSDARG00000095596	si:dkeyp-4f2.6	+	19123	downstream	1.05633	7.53103	1.23716	0.266018	1
4-33158986	4	33158986	ENSDARG00000095596	si:dkeyp-4f2.6	+	19124	downstream	1.05633	7.53103	1.23716	0.266018	1
4-33159004	4	33159004	ENSDARG00000095596	si:dkeyp-4f2.6	+	19142	downstream	1.05633	7.53103	1.23716	0.266018	1
4-33159007	4	33159007	ENSDARG00000095596	si:dkeyp-4f2.6	+	19145	downstream	1.05633	7.53103	1.23716	0.266018	1
4-33158980	4	33158980	ENSDARG00000095596	si:dkeyp-4f2.6	+	19118	downstream	1.05633	7.52691	1.23716	0.266018	1
4-33158984	4	33158984	ENSDARG00000095596	si:dkeyp-4f2.6	+	19122	downstream	1.05633	7.52692	1.23716	0.266018	1
4-33158992	4	33158992	ENSDARG00000095596	si:dkeyp-4f2.6	+	19130	downstream	1.05633	7.52691	1.23716	0.266018	1
4-33158971	4	33158971	ENSDARG00000095596	si:dkeyp-4f2.6	+	19109	downstream	1.05633	7.53103	1.23716	0.266018	1
4-33158993	4	33158993	ENSDARG00000095596	si:dkeyp-4f2.6	+	19131	downstream	1.05633	7.53103	1.23716	0.266018	1
4-33158957	4	33158957	ENSDARG00000095596	si:dkeyp-4f2.6	+	19095	downstream	1.05633	7.53103	1.23716	0.266018	1
4-33158977	4	33158977	ENSDARG00000095596	si:dkeyp-4f2.6	+	19115	downstream	1.05633	7.53103	1.23716	0.266018	1
23-5923404	23	5923404	ENSDARG00000117297	CABZ01026153.1	+	51898	downstream	1.06075	7.17925	1.23618	0.266209	1
4-55761168	4	55761168	ENSDARG00000115819	CT583728.24	+	3065	downstream	1.16655	7.19492	1.23591	0.266261	1
4-33158979	4	33158979	ENSDARG00000095596	si:dkeyp-4f2.6	+	19117	downstream	1.05283	7.51861	1.23478	0.26648	1
7-61716541	7	61716541	ENSDARG00000068258	lrch4	-	-33118	upstream	0.995459	7.25579	1.23432	0.266569	1
20-45967073	20	45967073	ENSDARG00000096676	AL929237.3	-	16367	inside	-0.981829	7.29031	1.23388	0.266654	1
17-1541145	17	1541145	ENSDARG00000074636	cep170b	+	-3758	upstream	1.04439	7.53947	1.22989	0.267429	1
16-23442133	16	23442133	ENSDARG00000009978	icn	+	10944	downstream	-0.971702	7.46843	1.22957	0.267491	1
16-23442143	16	23442143	ENSDARG00000009978	icn	+	10954	downstream	-0.970968	7.46413	1.22908	0.267586	1
16-4257810	16	4257810	ENSDARG00000117664	CU469524.2	-	-15825	upstream	1.0409	7.51472	1.22753	0.267887	1
9-2253610	9	2253610	ENSDARG00000094970	BX255915.2	+	-23707	upstream	-0.731579	7.2102	1.22555	0.268274	1
130210	7	2256	ENSDARG00000111902	FO704772.1	+	-3040	upstream	-0.945575	7.429	1.22525	0.268332	1
8-34980419	8	34980419	ENSDARG00000114291	BX005361.4	+	-8062	upstream	1.03728	7.41089	1.22422	0.268533	1
19-15261945	19	15261945	ENSDARG00000070578	edn2	-	20051	downstream	1.04088	7.17374	1.2242	0.268538	1
6-14513645	6	14513645	ENSDARG00000100695	CR407585.1	-	-190954	upstream	1.03731	7.21555	1.22307	0.268758	1
6-50149121	6	50149121	ENSDARG00000090367	CU928043.1	-	-13684	upstream	-0.96205	7.29496	1.22173	0.269021	1
1-27641749	1	27641749	ENSDARG00000104096	si:dkey-29d5.1	+	-71600	upstream	1.0335	7.36127	1.22164	0.269039	1
4-33159021	4	33159021	ENSDARG00000095596	si:dkeyp-4f2.6	+	19159	downstream	1.03111	7.5269	1.22092	0.26918	1
4-33158959	4	33158959	ENSDARG00000095596	si:dkeyp-4f2.6	+	19097	downstream	1.0311	7.51866	1.22092	0.26918	1
4-33158996	4	33158996	ENSDARG00000095596	si:dkeyp-4f2.6	+	19134	downstream	1.0311	7.52691	1.22092	0.26918	1
15-7290899	15	7290899	ENSDARG00000100227	SLC7A1	-	46638	downstream	1.02958	7.55169	1.21984	0.269391	1
15-7290839	15	7290839	ENSDARG00000100227	SLC7A1	-	46698	downstream	1.02741	7.53121	1.21835	0.269685	1
8-34000976	8	34000976	ENSDARG00000013615	pbx3b	-	64597	inside	-0.956977	7.13115	1.2166	0.270029	1
4-64968472	4	64968472	ENSDARG00000100370	CT955963.1	+	-12939	upstream	1.0229	7.19477	1.21316	0.270707	1
20-8746833	20	8746833	ENSDARG00000091901	CR388209.2	-	88261	downstream	1.01903	7.08146	1.20898	0.271535	1
5-58610762	5	58610762	ENSDARG00000103164	zgc:194948	+	-54886	upstream	1.01606	7.18439	1.20862	0.271606	1
5-58610787	5	58610787	ENSDARG00000103164	zgc:194948	+	-54861	upstream	1.01606	7.19998	1.20862	0.271606	1
4-32808348	4	32808348	ENSDARG00000088245	si:dkey-16p6.1	+	36135	downstream	1.00127	7.25098	1.19981	0.273359	1
4-32808407	4	32808407	ENSDARG00000088245	si:dkey-16p6.1	+	36194	downstream	1.00127	7.25098	1.19981	0.273359	1
4-32808355	4	32808355	ENSDARG00000088245	si:dkey-16p6.1	+	36142	downstream	1.00081	7.25098	1.19953	0.273416	1
4-55761158	4	55761158	ENSDARG00000115819	CT583728.24	+	3055	downstream	-1.00075	7.19492	1.19809	0.273704	1
4-55761199	4	55761199	ENSDARG00000115819	CT583728.24	+	3096	downstream	0.999731	7.19492	1.19745	0.273831	1
4-55761185	4	55761185	ENSDARG00000115819	CT583728.24	+	3082	downstream	-0.999731	7.19492	1.19745	0.273831	1
4-11179118	4	11179118	ENSDARG00000001781	tspan11	+	6154	inside	-0.926621	7.24055	1.19744	0.273834	1
23-16815068	23	16815068	ENSDARG00000012035	zgc:100832	+	100	inside	-0.923378	7.24095	1.19664	0.273993	1
23-6597229	23	6597229	ENSDARG00000058818	rbm38	+	10762	inside	-1.00163	7.12566	1.19641	0.274041	1
23-16815044	23	16815044	ENSDARG00000012035	zgc:100832	+	76	inside	-0.921575	7.24095	1.19549	0.274226	1
23-16815045	23	16815045	ENSDARG00000012035	zgc:100832	+	77	inside	-0.921562	7.24095	1.19549	0.274226	1
25-29524298	25	29524298	ENSDARG00000089131	il17rel	+	51937	downstream	0.654993	7.21013	1.18821	0.275691	1
4-55755445	4	55755445	ENSDARG00000115819	CT583728.24	+	-2658	upstream	0.762676	8.06114	1.18818	0.275696	1
4-33159029	4	33159029	ENSDARG00000095596	si:dkeyp-4f2.6	+	19167	downstream	-0.927907	7.48507	1.18763	0.275809	1
4-77560069	4	77560069	ENSDARG00000081218	AL935186.2	-	741	downstream	0.976768	7.66459	1.18749	0.275837	1
25-24124704	25	24124704	ENSDARG00000051836	si:dkeyp-19e1.3	+	3093	inside	0.971191	7.42433	1.18179	0.276992	1
11-14359056	11	14359056	ENSDARG00000101341	si:ch211-262i1.6	+	15611	downstream	-1.24994	7.18421	1.18163	0.277024	1
25-24124713	25	24124713	ENSDARG00000051836	si:dkeyp-19e1.3	+	3102	inside	0.970808	7.42433	1.18154	0.277044	1
22-26009948	22	26009948	ENSDARG00000110069	pdgfaa	-	-4054	upstream	-1.24077	7.41122	1.18048	0.277258	1
7-23423455	7	23423455	ENSDARG00000080681	dre-mir-730	+	61293	downstream	-0.894088	7.27552	1.17839	0.277684	1
7-23423447	7	23423447	ENSDARG00000080681	dre-mir-730	+	61285	downstream	-0.894096	7.27552	1.17839	0.277684	1
5-826531	5	826531	ENSDARG00000089382	zgc:158463	-	-611	upstream	0.956058	8.22047	1.17753	0.27786	1
25-24124757	25	24124757	ENSDARG00000051836	si:dkeyp-19e1.3	+	3146	inside	0.964436	7.41543	1.17735	0.277896	1
25-29524285	25	29524285	ENSDARG00000089131	il17rel	+	51924	downstream	0.651876	7.21013	1.17689	0.277991	1
2-34616938	2	34616938	ENSDARG00000068323	astn1	+	44248	inside	0.84842	7.08712	1.17554	0.278265	1
9-1512666	9	1512666	ENSDARG00000063732	pde11a	+	7460	inside	0.955187	7.18934	1.17039	0.279321	1
9-1512663	9	1512663	ENSDARG00000063732	pde11a	+	7457	inside	0.954726	7.18934	1.1701	0.27938	1
22-26010002	22	26010002	ENSDARG00000110069	pdgfaa	-	-4108	upstream	-0.819852	7.4853	1.16929	0.279546	1
10-42613408	10	42613408	ENSDARG00000011190	fgfr1b	+	24017	inside	0.946998	7.37498	1.16694	0.280031	1
4-64188756	4	64188756	ENSDARG00000099414	BX914205.1	-	-7907	upstream	-0.876067	7.1147	1.16499	0.280434	1
1-44628893	1	44628893	ENSDARG00000037748	slc43a1b	-	9165	inside	0.878673	7.16867	1.16478	0.280477	1
15-13747453	15	13747453	ENSDARG00000084093	BX897750.1	-	77151	downstream	-1.04339	7.26079	1.16366	0.280708	1
12-39769211	12	39769211	ENSDARG00000103903	LO017650.1	+	83726	inside	-0.758353	7.54361	1.1621	0.281031	1
23-5867490	23	5867490	ENSDARG00000117297	CABZ01026153.1	+	-4016	upstream	-0.86709	7.24589	1.16173	0.281106	1
2-43170267	2	43170267	ENSDARG00000074118	ftr12	-	-18909	upstream	-0.884476	7.23565	1.16062	0.281337	1
18-38006458	18	38006458	ENSDARG00000101673	CR381582.2	+	-11443	upstream	0.959644	7.21028	1.15766	0.281952	1
22-25284587	22	25284587	ENSDARG00000087583	zgc:171717	+	-4773	upstream	-0.860944	7.18461	1.15647	0.282198	1
22-25284592	22	25284592	ENSDARG00000087583	zgc:171717	+	-4768	upstream	-0.860921	7.18461	1.15647	0.282198	1
2381199	7	8419	ENSDARG00000114910	FO704772.2	+	766	downstream	0.626273	7.9615	1.15616	0.282263	1
9-1512602	9	1512602	ENSDARG00000063732	pde11a	+	7396	inside	0.929076	7.19971	1.15436	0.282638	1
4-55755412	4	55755412	ENSDARG00000115819	CT583728.24	+	-2691	upstream	0.786728	8.0526	1.15386	0.282742	1
23-5867507	23	5867507	ENSDARG00000117297	CABZ01026153.1	+	-3999	upstream	-0.849334	7.26078	1.15117	0.283305	1
4-55754815	4	55754815	ENSDARG00000115819	CT583728.24	+	-3288	upstream	0.909564	7.77609	1.1472	0.284137	1
4-55754841	4	55754841	ENSDARG00000115819	CT583728.24	+	-3262	upstream	0.909564	7.77609	1.1472	0.284137	1
18-50069073	18	50069073	ENSDARG00000077007	abcc8b	-	14335	inside	-0.829916	7.31405	1.14706	0.284165	1
4-55754828	4	55754828	ENSDARG00000115819	CT583728.24	+	-3275	upstream	0.908788	7.76564	1.14671	0.284238	1
4-55754807	4	55754807	ENSDARG00000115819	CT583728.24	+	-3296	upstream	0.908788	7.77609	1.14671	0.284238	1
4-64968448	4	64968448	ENSDARG00000100370	CT955963.1	+	-12963	upstream	0.911171	7.14729	1.14283	0.285056	1
4-30580556	4	30580556	ENSDARG00000104074	znf1052	-	-52317	upstream	-0.692423	7.15284	1.13922	0.285817	1
15-46636723	15	46636723	ENSDARG00000011463	CABZ01044048.1	+	31241	downstream	-1.21804	7.19995	1.13567	0.286569	1
9-1512643	9	1512643	ENSDARG00000063732	pde11a	+	7437	inside	0.892227	7.19452	1.13175	0.287402	1
4-55755474	4	55755474	ENSDARG00000115819	CT583728.24	+	-2629	upstream	-0.690321	8.05543	1.13167	0.287419	1
11-11825639	11	11825639	ENSDARG00000058663	pimr94	+	-17085	upstream	0.890165	7.36562	1.13125	0.28751	1
17-1540432	17	1540432	ENSDARG00000074636	cep170b	+	-4471	upstream	1.18085	7.36116	1.13026	0.28772	1
11-11825638	11	11825638	ENSDARG00000058663	pimr94	+	-17086	upstream	0.888491	7.361	1.13022	0.287729	1
7-55066699	7	55066699	ENSDARG00000117533	nadsyn1	-	-3233	upstream	0.878327	7.34738	1.12532	0.288776	1
7-55066688	7	55066688	ENSDARG00000117533	nadsyn1	-	-3222	upstream	0.877958	7.34738	1.12509	0.288826	1
7-24838688	7	24838688	ENSDARG00000002685	fam113	-	169	inside	-0.637255	7.18972	1.1239	0.289081	1
18-50069027	18	50069027	ENSDARG00000077007	abcc8b	-	14381	inside	-0.613317	7.30927	1.1233	0.289209	1
7-4271254	7	4271254	ENSDARG00000105343	klhl33	+	-7585	upstream	0.674023	7.2205	1.12132	0.289634	1
13-50947357	13	50947357	ENSDARG00000098611	CABZ01083953.1	+	-53702	upstream	0.87147	7.27565	1.12036	0.289842	1
2-57486159	2	57486159	ENSDARG00000042215	pias4b	-	-12168	upstream	0.574261	7.45522	1.12028	0.289859	1
15-33790829	15	33790829	ENSDARG00000099206	CR855379.1	+	-16521	upstream	-0.715923	7.26579	1.11925	0.290081	1
4-55847313	4	55847313	ENSDARG00000098506	CT583728.2	+	-17582	upstream	-1.05941	7.21545	1.11664	0.290643	1
7-55066731	7	55066731	ENSDARG00000117533	nadsyn1	-	-3265	upstream	0.862866	7.30951	1.11571	0.290844	1
1-44761627	1	44761627	ENSDARG00000051993	si:dkey-9i23.4	+	-6030	upstream	-0.725747	7.07596	1.11411	0.291191	1
3-50795311	3	50795311	ENSDARG00000097976	CR812464.1	-	-46195	upstream	0.63554	7.40243	1.11305	0.29142	1
7-55066708	7	55066708	ENSDARG00000117533	nadsyn1	-	-3242	upstream	0.848407	7.34268	1.10732	0.292666	1
2-37408746	2	37408746	ENSDARG00000094449	BX511231.1	-	411	inside	0.837159	7.28037	1.09888	0.294511	1
2-37408737	2	37408737	ENSDARG00000094449	BX511231.1	-	420	inside	0.837159	7.28037	1.09888	0.294511	1
18-50069081	18	50069081	ENSDARG00000077007	abcc8b	-	14327	inside	-0.690519	7.31405	1.09825	0.29465	1
4-11179124	4	11179124	ENSDARG00000001781	tspan11	+	6160	inside	-0.729654	7.24055	1.09217	0.295991	1
4-32808364	4	32808364	ENSDARG00000088245	si:dkey-16p6.1	+	36151	downstream	0.614381	7.25098	1.09182	0.296068	1
17-1540790	17	1540790	ENSDARG00000074636	cep170b	+	-4113	upstream	-0.874905	7.63451	1.09122	0.296202	1
4-54669510	4	54669510	ENSDARG00000105245	CR388413.5	+	-49294	upstream	-0.559958	7.5106	1.08119	0.298431	1
8-34995227	8	34995227	ENSDARG00000112710	BX005361.3	+	-3343	upstream	0.966484	7.64225	1.07743	0.299274	1
16-16492470	16	16492470	ENSDARG00000098641	nbeal2	-	29543	inside	0.562675	7.4506	1.07494	0.299832	1
8-38729989	8	38729989	ENSDARG00000060518	pcsk5b	-	80244	inside	1.06647	7.30958	1.07178	0.300544	1
4-54667761	4	54667761	ENSDARG00000100414	si:ch211-227e10.2	+	49429	downstream	0.59667	7.4466	1.07074	0.300779	1
4-55754823	4	55754823	ENSDARG00000115819	CT583728.24	+	-3280	upstream	0.79675	7.76915	1.07028	0.300883	1
23-37204952	23	37204952	ENSDARG00000059705	vwa5b1	+	19705	downstream	-0.795402	7.42008	1.06942	0.301078	1
20-8746830	20	8746830	ENSDARG00000091901	CR388209.2	-	88264	downstream	0.991306	7.08146	1.06224	0.302704	1
17-1541151	17	1541151	ENSDARG00000074636	cep170b	+	-3752	upstream	1.05257	7.54354	1.05914	0.303411	1
16-16492480	16	16492480	ENSDARG00000098641	nbeal2	-	29533	inside	0.577965	7.45495	1.05232	0.304973	1
20-47003709	20	47003709	ENSDARG00000096770	CU571074.2	-	-43941	upstream	0.917626	7.11503	1.05067	0.305353	1
13-25705427	13	25705427	ENSDARG00000091212	si:dkey-192p21.6	-	15480	inside	-1.00673	7.26535	1.04741	0.306104	1
12-33578394	12	33578394	ENSDARG00000053474	tdrkh	-	3988	inside	0.973277	7.34249	1.04643	0.306331	1
2-34616906	2	34616906	ENSDARG00000068323	astn1	+	44216	inside	0.709072	7.08712	1.04417	0.306854	1
4-55761191	4	55761191	ENSDARG00000115819	CT583728.24	+	3088	downstream	0.911433	7.19492	1.04005	0.307809	1
6-48471134	6	48471134	ENSDARG00000074690	ppm1j	-	2560	inside	0.686857	7.29028	1.03873	0.308117	1
13-25705400	13	25705400	ENSDARG00000091212	si:dkey-192p21.6	-	15507	inside	0.797353	7.26535	1.03588	0.308782	1
21-25860365	21	25860365	ENSDARG00000069507	mettl27	-	-58409	upstream	0.640843	7.3471	1.03435	0.30914	1
22-21371073	22	21371073	ENSDARG00000062103	ankrd24	-	21675	inside	0.628502	7.68657	1.03337	0.309368	1
4-55760937	4	55760937	ENSDARG00000115819	CT583728.24	+	2834	downstream	0.628715	7.7588	1.02446	0.311464	1
9-4347109	9	4347109	ENSDARG00000112749	FP015810.1	+	-82484	upstream	0.808439	7.2409	1.01101	0.31466	1
22-37207172	22	37207172	ENSDARG00000117324	LO018196.1	-	122945	downstream	-0.951864	7.29488	0.998073	0.317777	1
21-25318770	21	25318770	ENSDARG00000105820	or132-1	+	-4561	upstream	0.662352	7.179	0.997785	0.317847	1
17-41625197	17	41625197	ENSDARG00000082983	BX511195.1	+	-134611	upstream	1.08503	7.24065	0.994963	0.318532	1
4-70677931	4	70677931	ENSDARG00000104787	si:dkey-28k24.2	+	-34876	upstream	-0.764891	7.43781	0.992462	0.319141	1
13-19270889	13	19270889	ENSDARG00000076815	eif3s10	+	-13047	upstream	-0.561466	7.38441	0.992108	0.319228	1
8-34980494	8	34980494	ENSDARG00000114291	BX005361.4	+	-7987	upstream	-0.941647	7.41986	0.989925	0.319761	1
4-64370654	4	64370654	ENSDARG00000100671	CR790382.1	+	-16126	upstream	0.755565	7.17929	0.96999	0.324683	1
13-15483206	13	15483206	ENSDARG00000104963	BX511166.1	-	96946	downstream	-0.693375	7.39804	0.961936	0.3267	1
20-54066531	20	54066531	ENSDARG00000052408	mgat2	-	8605	downstream	-1.0104	7.16854	0.960742	0.327	1
17-32205478	17	32205478	ENSDARG00000085514	CR407546.1	-	40777	downstream	-0.648679	7.63443	0.954278	0.328633	1
22-8461841	22	8461841	ENSDARG00000110634	CABZ01061508.1	-	-6379	upstream	-0.6102	7.3383	0.948989	0.329977	1
5-54286591	5	54286591	ENSDARG00000098786	rangrf	+	6456	inside	0.993889	7.36597	0.948684	0.330054	1
4-58846697	4	58846697	ENSDARG00000101304	CR388172.1	-	7307	downstream	0.638061	7.22542	0.941706	0.331839	1
8-30122323	8	30122323	ENSDARG00000055232	fancc	+	9699	inside	-0.715442	7.33311	0.940164	0.332236	1
5-54286580	5	54286580	ENSDARG00000098786	rangrf	+	6445	inside	0.988146	7.36597	0.93928	0.332463	1
19-15261909	19	15261909	ENSDARG00000070578	edn2	-	20087	downstream	0.860985	7.17374	0.939063	0.332519	1
4-41745364	4	41745364	ENSDARG00000113626	znf976	-	26951	inside	-0.707464	7.43339	0.936558	0.333165	1
17-1540704	17	1540704	ENSDARG00000074636	cep170b	+	-4199	upstream	0.584146	7.57572	0.926811	0.335693	1
6-19278402	6	19278402	ENSDARG00000099476	zgc:174863	-	-7192	upstream	0.718432	7.22551	0.925994	0.335906	1
6-16846085	6	16846085	ENSDARG00000097141	BX664705.1	-	10502	downstream	0.859468	7.15788	0.911609	0.339688	1
19-15261953	19	15261953	ENSDARG00000070578	edn2	-	20043	downstream	-0.904807	7.17374	0.910692	0.339931	1
9-2253636	9	2253636	ENSDARG00000094970	BX255915.2	+	-23681	upstream	-0.854613	7.15792	0.904859	0.341482	1
21-32541090	21	32541090	ENSDARG00000073704	si:dkeyp-72g9.4	-	-54006	upstream	0.438837	8.03894	0.899838	0.342825	1
1-38117082	1	38117082	ENSDARG00000057303	galnt7	+	-25272	upstream	0.835163	7.24555	0.894118	0.344364	1
13-44914381	13	44914381	ENSDARG00000113496	CR786566.2	-	-42782	upstream	-0.797597	7.23573	0.892013	0.344932	1
22-37207187	22	37207187	ENSDARG00000117324	LO018196.1	-	122930	downstream	0.890593	7.29488	0.890958	0.345218	1
18-36394151	18	36394151	ENSDARG00000093973	BX950224.1	-	71315	downstream	-0.596514	7.65336	0.887649	0.346115	1
6-20690950	6	20690950	ENSDARG00000095901	col18a1b	-	16896	inside	0.550324	7.41104	0.887432	0.346174	1
23-41368749	23	41368749	ENSDARG00000107663	CABZ01056817.1	-	-22891	upstream	0.660641	6.98278	0.87695	0.349038	1
22-8473612	22	8473612	ENSDARG00000112069	CABZ01046407.1	+	-15788	upstream	0.952556	7.17383	0.876292	0.349219	1
12-33578430	12	33578430	ENSDARG00000053474	tdrkh	-	3952	inside	-0.669465	7.32834	0.864385	0.352515	1
8-34995200	8	34995200	ENSDARG00000112710	BX005361.3	+	-3370	upstream	0.973277	7.64604	0.863642	0.352722	1
4-11179107	4	11179107	ENSDARG00000001781	tspan11	+	6143	inside	-0.628422	7.24055	0.862211	0.353121	1
11-14359039	11	14359039	ENSDARG00000101341	si:ch211-262i1.6	+	15594	downstream	0.77424	7.16845	0.854658	0.355238	1
18-38006432	18	38006432	ENSDARG00000101673	CR381582.2	+	-11469	upstream	-0.777216	7.21028	0.853949	0.355438	1
20-47003734	20	47003734	ENSDARG00000096770	CU571074.2	-	-43966	upstream	0.774948	7.12052	0.85307	0.355685	1
11-42261763	11	42261763	ENSDARG00000098374	FLNB	-	-31272	upstream	0.876349	7.17909	0.852294	0.355904	1
13-4112142	13	4112142	ENSDARG00000010681	tjap1	-	21999	inside	0.873646	7.09273	0.847635	0.357222	1
1-44628954	1	44628954	ENSDARG00000037748	slc43a1b	-	9104	inside	0.805264	7.16867	0.839367	0.359578	1
14-12850089	14	12850089	ENSDARG00000037498	gria3b	-	-12657	upstream	-0.995693	7.05305	0.832928	0.361427	1
17-32205447	17	32205447	ENSDARG00000085514	CR407546.1	-	40808	downstream	0.673149	7.64208	0.829869	0.36231	1
2-14798075	2	14798075	ENSDARG00000092949	si:ch73-366i20.1	-	230	inside	0.814202	7.29977	0.828505	0.362705	1
3-32880376	3	32880376	ENSDARG00000053260	zgc:113090	-	-6735	upstream	-0.7289	7.26054	0.826867	0.36318	1
10-6048386	10	6048386	ENSDARG00000103025	hmgcs1	+	37816	downstream	-0.5841	7.39781	0.825438	0.363595	1
13-25705411	13	25705411	ENSDARG00000091212	si:dkey-192p21.6	-	15496	inside	1.19118	7.26535	0.816252	0.366278	1
19-46878730	19	46878730	ENSDARG00000100195	AL953858.1	+	54007	downstream	-0.487411	7.52256	0.815259	0.36657	1
10-12271814	10	12271814	ENSDARG00000113923	CR388225.1	+	-61439	upstream	-0.792619	7.25564	0.802595	0.370319	1
4-77560084	4	77560084	ENSDARG00000081218	AL935186.2	-	726	downstream	-0.818212	7.66459	0.796221	0.372226	1
4-54181870	4	54181870	ENSDARG00000117658	BX936303.2	+	136	inside	-0.565271	7.17395	0.795613	0.372408	1
8-39537692	8	39537692	ENSDARG00000075565	lzts1	+	25760	inside	0.682682	7.21027	0.792785	0.373259	1
4-63436619	4	63436619	ENSDARG00000100090	si:dkey-11d20.1	+	-47952	upstream	0.599774	7.3564	0.784873	0.375655	1
10-4420212	10	4420212	ENSDARG00000010729	CABZ01073795.1	-	-45022	upstream	-0.642797	7.14187	0.781888	0.376564	1
15-13747434	15	13747434	ENSDARG00000084093	BX897750.1	-	77170	downstream	0.600356	7.26577	0.775725	0.378452	1
21-40794747	21	40794747	ENSDARG00000019651	zgc:162239	-	4657	inside	-0.835305	7.31909	0.771275	0.379823	1
4-55760943	4	55760943	ENSDARG00000115819	CT583728.24	+	2840	downstream	0.615292	7.7588	0.770853	0.379953	1
20-31580544	20	31580544	ENSDARG00000092900	BX927258.1	+	-141708	upstream	-0.903151	7.109	0.769168	0.380475	1
4-25531943	4	25531943	ENSDARG00000031346	rbm17	-	-16352	upstream	0.635135	7.24072	0.769141	0.380483	1
8-30122332	8	30122332	ENSDARG00000055232	fancc	+	9708	inside	-0.527755	7.33782	0.765359	0.381656	1
14-13270412	14	13270412	ENSDARG00000100707	si:dkey-48g21.7	+	-83289	upstream	0.874765	7.29484	0.76486	0.381812	1
2355997	7	8350	ENSDARG00000114910	FO704772.2	+	697	downstream	-0.588979	7.97056	0.759259	0.383561	1
24-16941071	24	16941071	ENSDARG00000073786	cmbl	-	-23985	upstream	0.529027	7.29521	0.757521	0.384106	1
4-11179130	4	11179130	ENSDARG00000001781	tspan11	+	6166	inside	0.601962	7.19981	0.757177	0.384213	1
25-6098295	25	6098295	ENSDARG00000045932	cpeb1a	-	-15786	upstream	-0.683834	7.42025	0.754914	0.384925	1
10-12271803	10	12271803	ENSDARG00000113923	CR388225.1	+	-61450	upstream	0.818784	7.29479	0.752885	0.385564	1
4-33158942	4	33158942	ENSDARG00000095596	si:dkeyp-4f2.6	+	19080	downstream	0.614072	7.52694	0.751905	0.385874	1
20-54066533	20	54066533	ENSDARG00000052408	mgat2	-	8603	downstream	0.583154	7.16324	0.749588	0.386607	1
22-30568833	22	30568833	ENSDARG00000091718	BX649490.1	-	6105	inside	0.702944	7.4683	0.746353	0.387633	1
12-6933377	12	6933377	ENSDARG00000008127	pcdh15b	-	-28002	upstream	0.507825	7.25066	0.743334	0.388595	1
2-57486142	2	57486142	ENSDARG00000042215	pias4b	-	-12151	upstream	-0.812095	7.45522	0.737934	0.390324	1
9-14792263	9	14792263	ENSDARG00000038446	nrp2b	-	-287429	upstream	-0.910244	7.19993	0.737704	0.390397	1
6-14990620	6	14990620	ENSDARG00000061505	mrps9	+	9859	inside	-0.679371	7.36123	0.736173	0.390889	1
7-58390255	7	58390255	ENSDARG00000117517	CR354540.2	+	80357	downstream	0.522715	7.69423	0.732467	0.392085	1
25-6098274	25	6098274	ENSDARG00000045932	cpeb1a	-	-15765	upstream	0.698517	7.42025	0.730181	0.392825	1
20-8746832	20	8746832	ENSDARG00000091901	CR388209.2	-	88262	downstream	-0.90108	7.08146	0.725348	0.394395	1
14-14495591	14	14495591	ENSDARG00000098293	si:dkey-27i16.2	-	70826	downstream	0.850551	7.18441	0.723148	0.395113	1
4-77558496	4	77558496	ENSDARG00000115988	AL935186.11	-	-1217	upstream	0.588532	7.79665	0.714408	0.397984	1
8-39537657	8	39537657	ENSDARG00000075565	lzts1	+	25725	inside	0.732773	7.2154	0.713544	0.39827	1
11-38017416	11	38017416	ENSDARG00000070214	slc41a1	-	-19997	upstream	-0.857027	7.26085	0.713188	0.398387	1
4-54667813	4	54667813	ENSDARG00000100414	si:ch211-227e10.2	+	49481	downstream	-0.733725	7.44661	0.711569	0.398924	1
22-21371068	22	21371068	ENSDARG00000062103	ankrd24	-	21680	inside	-0.495198	7.6866	0.711183	0.399051	1
22-8473624	22	8473624	ENSDARG00000112069	CABZ01046407.1	+	-15776	upstream	-0.708227	7.17383	0.709585	0.399582	1
4-55761218	4	55761218	ENSDARG00000115819	CT583728.24	+	3115	downstream	-0.877308	7.19492	0.700747	0.402533	1
4-77560040	4	77560040	ENSDARG00000081218	AL935186.2	-	770	downstream	-0.555231	7.79002	0.698898	0.403154	1
13-44914409	13	44914409	ENSDARG00000113496	CR786566.2	-	-42810	upstream	0.524502	7.23573	0.69143	0.405678	1
7-23423408	7	23423408	ENSDARG00000080681	dre-mir-730	+	61246	downstream	0.524774	7.27058	0.675651	0.411088	1
4-30580567	4	30580567	ENSDARG00000104074	znf1052	-	-52328	upstream	-0.52703	7.14209	0.674716	0.411412	1
20-3961775	20	3961775	ENSDARG00000088444	selenol	-	-8144	upstream	-0.602949	7.47261	0.668758	0.413485	1
16-15348291	16	15348291	ENSDARG00000036987	has2	-	39168	downstream	1.04307	7.50636	0.666077	0.414423	1
9-4228673	9	4228673	ENSDARG00000104119	kalrna	+	-22245	upstream	0.63044	7.32387	0.662867	0.41555	1
11-11825675	11	11825675	ENSDARG00000058663	pimr94	+	-17049	upstream	0.471025	7.60322	0.662698	0.415609	1
10-6666591	10	6666591	ENSDARG00000095953	si:ch211-57m13.6	+	1680	inside	-0.632207	7.5836	0.659944	0.41658	1
19-46878763	19	46878763	ENSDARG00000100195	AL953858.1	+	54040	downstream	-0.517087	7.51844	0.659377	0.41678	1
2-56482424	2	56482424	ENSDARG00000067872	CU469531.1	+	-5244	upstream	-0.499266	7.95546	0.658804	0.416982	1
13-28897530	13	28897530	ENSDARG00000098392	ly6pge	+	-6429	upstream	0.662182	7.3425	0.657622	0.417401	1
2-43170286	2	43170286	ENSDARG00000074118	ftr12	-	-18928	upstream	0.704815	7.23058	0.652146	0.419347	1
18-28938969	18	28938969	ENSDARG00000093015	si:ch211-174j14.2	-	-57	upstream	-0.545377	7.36569	0.651426	0.419603	1
4-64188753	4	64188753	ENSDARG00000099414	BX914205.1	-	-7904	upstream	-1.06598	7.1147	0.649452	0.420309	1
12-28089636	12	28089636	ENSDARG00000009624	CABZ01027646.1	+	-27729	upstream	0.695761	7.31923	0.643016	0.422621	1
20-11705050	20	11705050	ENSDARG00000086518	si:ch211-155o21.3	+	-25989	upstream	-0.702891	7.1366	0.637304	0.424689	1
6-19278409	6	19278409	ENSDARG00000099476	zgc:174863	-	-7199	upstream	0.62262	7.22045	0.633211	0.42618	1
20-47003725	20	47003725	ENSDARG00000096770	CU571074.2	-	-43957	upstream	0.604071	7.12052	0.630295	0.427247	1
2-12732722	2	12732722	ENSDARG00000097553	BX908750.1	+	-65644	upstream	0.779377	7.17392	0.62926	0.427627	1
4-55755420	4	55755420	ENSDARG00000115819	CT583728.24	+	-2683	upstream	0.472064	8.05547	0.626424	0.42867	1
10-6666600	10	6666600	ENSDARG00000095953	si:ch211-57m13.6	+	1689	inside	0.519688	7.5836	0.625287	0.429089	1
4-33159012	4	33159012	ENSDARG00000095596	si:dkeyp-4f2.6	+	19150	downstream	-0.47456	7.53103	0.624401	0.429417	1
4-55754864	4	55754864	ENSDARG00000115819	CT583728.24	+	-3239	upstream	0.789343	7.77262	0.621503	0.430489	1
10-42613438	10	42613438	ENSDARG00000011190	fgfr1b	+	24047	inside	0.641045	7.39771	0.615289	0.432803	1
12-6933366	12	6933366	ENSDARG00000008127	pcdh15b	-	-27991	upstream	0.462317	7.24567	0.61427	0.433185	1
21-40794721	21	40794721	ENSDARG00000019651	zgc:162239	-	4683	inside	0.712433	7.43352	0.609101	0.435126	1
20-11002	20	11002	ENSDARG00000087933	zgc:174972	-	5871	inside	-0.566337	7.07566	0.609072	0.435137	1
20-47003670	20	47003670	ENSDARG00000096770	CU571074.2	-	-43902	upstream	-0.736991	7.12052	0.606877	0.435966	1
4-33156308	4	33156308	ENSDARG00000095596	si:dkeyp-4f2.6	+	16446	downstream	0.703594	7.71963	0.606262	0.436199	1
19-46878760	19	46878760	ENSDARG00000100195	AL953858.1	+	54037	downstream	-0.46402	7.51844	0.604229	0.436969	1
20-25830876	20	25830876	ENSDARG00000043019	exoc1	-	47731	downstream	0.447827	7.7343	0.598693	0.439077	1
25-25288989	25	25288989	ENSDARG00000103976	BX544877.2	+	-21074	upstream	-0.602813	7.38405	0.591605	0.441799	1
105008	7	2187	ENSDARG00000111902	FO704772.1	+	-3109	upstream	-0.399125	7.4509	0.579407	0.446545	1
4-55754837	4	55754837	ENSDARG00000115819	CT583728.24	+	-3266	upstream	0.648052	7.77263	0.574553	0.448455	1
4-51270287	4	51270287	ENSDARG00000111966	CABZ01036080.1	+	-28860	upstream	-0.415477	8.03918	0.572353	0.449325	1
3-53548435	3	53548435	ENSDARG00000052139	notch3	-	11146	inside	-0.672665	7.17889	0.572267	0.449359	1
3-53548411	3	53548411	ENSDARG00000052139	notch3	-	11170	inside	-0.672611	7.17889	0.572137	0.449411	1
17-1540661	17	1540661	ENSDARG00000074636	cep170b	+	-4242	upstream	-0.612982	7.52294	0.571187	0.449788	1
9-14792245	9	14792245	ENSDARG00000038446	nrp2b	-	-287411	upstream	0.945297	7.19993	0.570514	0.450055	1
4-63436621	4	63436621	ENSDARG00000100090	si:dkey-11d20.1	+	-47950	upstream	0.554941	7.3564	0.564274	0.452543	1
9-4347113	9	4347113	ENSDARG00000112749	FP015810.1	+	-82480	upstream	0.525727	7.2409	0.558891	0.454707	1
7-61716653	7	61716653	ENSDARG00000068258	lrch4	-	-33230	upstream	-0.696471	7.25083	0.551765	0.457597	1
8-38729927	8	38729927	ENSDARG00000060518	pcsk5b	-	80306	inside	-0.915416	7.30476	0.546741	0.459652	1
7-2436454	7	2436454	ENSDARG00000087375	zgc:66473	-	-6168	upstream	0.537993	7.26062	0.546633	0.459697	1
24-12011712	24	12011712	ENSDARG00000103898	CT737210.1	+	-46290	upstream	-0.475097	7.37978	0.544457	0.460592	1
7-1673	7	1673	ENSDARG00000111902	FO704772.1	+	-3623	upstream	0.608117	8.47938	0.540161	0.462366	1
24-16941002	24	16941002	ENSDARG00000073786	cmbl	-	-23916	upstream	0.597633	7.27073	0.534447	0.464743	1
4-64188841	4	64188841	ENSDARG00000099414	BX914205.1	-	-7992	upstream	-0.763243	7.1147	0.529247	0.466924	1
4-63436655	4	63436655	ENSDARG00000100090	si:dkey-11d20.1	+	-47916	upstream	-0.466115	7.33774	0.528587	0.467201	1
1-39117997	1	39117997	ENSDARG00000117532	BX957306.1	+	189361	downstream	-0.894785	7.2556	0.528213	0.467359	1
6-23186091	6	23186091	ENSDARG00000014727	acox1	+	63302	downstream	0.438463	7.28024	0.522725	0.469682	1
8-38729946	8	38729946	ENSDARG00000060518	pcsk5b	-	80287	inside	-0.886391	7.30958	0.521717	0.47011	1
7-4259714	7	4259714	ENSDARG00000105343	klhl33	+	-19125	upstream	0.917249	7.21021	0.516741	0.472235	1
1668246	7	6467	ENSDARG00000111902	FO704772.1	+	1171	downstream	-0.872226	8.02429	0.515775	0.47265	1
1664594	7	6457	ENSDARG00000111902	FO704772.1	+	1161	downstream	-0.432173	8.02135	0.508911	0.475611	1
1665324	7	6459	ENSDARG00000111902	FO704772.1	+	1163	downstream	-0.859223	8.02137	0.504701	0.477442	1
3-32880442	3	32880442	ENSDARG00000053260	zgc:113090	-	-6801	upstream	-0.691471	7.33775	0.503061	0.478158	1
20-21998085	20	21998085	ENSDARG00000009689	daam1b	-	-3184	upstream	-0.62661	7.18952	0.502822	0.478263	1
13-25705420	13	25705420	ENSDARG00000091212	si:dkey-192p21.6	-	15487	inside	0.61532	7.26535	0.501538	0.478825	1
22-31755703	22	31755703	ENSDARG00000113244	CABZ01028298.1	-	-2766	upstream	0.639942	7.23078	0.499669	0.479646	1
4-43885051	4	43885051	ENSDARG00000087518	si:dkey-261p22.1	-	-21949	upstream	0.644378	7.22045	0.499634	0.479661	1
14-9283448	14	9283448	ENSDARG00000037558	asb12b	-	-2216	upstream	-0.590082	7.14727	0.497315	0.480682	1
4-58846646	4	58846646	ENSDARG00000101304	CR388172.1	-	7358	downstream	0.514318	7.23557	0.493801	0.482237	1
18-28938961	18	28938961	ENSDARG00000093015	si:ch211-174j14.2	-	-49	upstream	0.535803	7.36569	0.490812	0.483565	1
10-12271824	10	12271824	ENSDARG00000113923	CR388225.1	+	-61429	upstream	-0.546153	7.25564	0.488019	0.484812	1
13-29442517	13	29442517	ENSDARG00000054890	rgra	-	13342	downstream	0.650729	7.4201	0.482016	0.487511	1
15-13747473	15	13747473	ENSDARG00000084093	BX897750.1	-	77131	downstream	0.537596	7.26577	0.481945	0.487543	1
2377547	7	8409	ENSDARG00000114910	FO704772.2	+	756	downstream	0.411724	7.9615	0.477152	0.489715	1
5-826558	5	826558	ENSDARG00000089382	zgc:158463	-	-638	upstream	-0.561258	8.22047	0.471315	0.492383	1
20-8746835	20	8746835	ENSDARG00000091901	CR388209.2	-	88259	downstream	0.769416	7.08146	0.471079	0.492491	1
20-47003716	20	47003716	ENSDARG00000096770	CU571074.2	-	-43948	upstream	0.472805	7.12052	0.46933	0.493296	1
8-34995198	8	34995198	ENSDARG00000112710	BX005361.3	+	-3372	upstream	-0.852551	7.64604	0.466005	0.494831	1
11-20074052	11	20074052	ENSDARG00000086324	si:dkey-274m17.3	-	-2145	upstream	-0.473041	7.36124	0.463551	0.495969	1
4-30580551	4	30580551	ENSDARG00000104074	znf1052	-	-52312	upstream	-0.452461	7.15284	0.463207	0.496129	1
6-18314861	6	18314861	ENSDARG00000103485	card14	+	16417	inside	-0.323317	7.73378	0.462655	0.496386	1
2-14798064	2	14798064	ENSDARG00000092949	si:ch73-366i20.1	-	241	inside	0.476169	7.29977	0.462628	0.496398	1
4-55761179	4	55761179	ENSDARG00000115819	CT583728.24	+	3076	downstream	0.690476	7.19492	0.461629	0.496863	1
3-2040939	3	2040939	ENSDARG00000076573	si:dkey-88j15.3	-	-7834	upstream	-0.815386	7.16845	0.458942	0.498119	1
7-23420596	7	23420596	ENSDARG00000080681	dre-mir-730	+	58434	downstream	-0.594558	7.16306	0.454782	0.500073	1
1-38117071	1	38117071	ENSDARG00000057303	galnt7	+	-25283	upstream	0.466975	7.24555	0.451694	0.501531	1
17-1541226	17	1541226	ENSDARG00000074636	cep170b	+	-3677	upstream	-0.799208	7.51465	0.451374	0.501683	1
20-25830847	20	25830847	ENSDARG00000043019	exoc1	-	47760	downstream	0.831089	7.73074	0.449806	0.502427	1
7-45344817	7	45344817	ENSDARG00000007745	uqcrfs1	+	-55899	upstream	-0.58869	7.12573	0.449279	0.502678	1
4-63436564	4	63436564	ENSDARG00000100090	si:dkey-11d20.1	+	-48007	upstream	0.445647	7.34706	0.44853	0.503034	1
4-66781757	4	66781757	ENSDARG00000101174	BX649556.1	+	-19108	upstream	0.832454	7.3191	0.448245	0.50317	1
25-2154199	25	2154199	ENSDARG00000097946	CR354430.3	-	-22738	upstream	0.74521	7.12037	0.447874	0.503346	1
25-2154167	25	2154167	ENSDARG00000097946	CR354430.3	-	-22706	upstream	0.744214	7.12037	0.446853	0.503833	1
25-8754405	25	8754405	ENSDARG00000063101	man2a2	+	91936	downstream	0.517308	7.28526	0.444233	0.505087	1
4-55759993	4	55759993	ENSDARG00000115819	CT583728.24	+	1890	downstream	-0.51779	7.27544	0.441867	0.506222	1
7-58390277	7	58390277	ENSDARG00000117517	CR354540.2	+	80379	downstream	0.818321	7.69423	0.439249	0.507485	1
12-12481630	12	12481630	ENSDARG00000107646	BX548041.1	+	-131705	upstream	-0.785126	7.30931	0.437397	0.508381	1
12-6933351	12	6933351	ENSDARG00000008127	pcdh15b	-	-27976	upstream	-0.563911	7.24567	0.43676	0.50869	1
4-41745469	4	41745469	ENSDARG00000113626	znf976	-	26846	inside	-0.411759	7.27554	0.430614	0.511688	1
1-44628929	1	44628929	ENSDARG00000037748	slc43a1b	-	9129	inside	0.806388	7.15273	0.425359	0.514275	1
4-55760953	4	55760953	ENSDARG00000115819	CT583728.24	+	2850	downstream	-0.552322	7.72318	0.424094	0.514901	1
9-14792224	9	14792224	ENSDARG00000038446	nrp2b	-	-287390	upstream	0.65885	7.19477	0.423824	0.515035	1
21-32541064	21	32541064	ENSDARG00000073704	si:dkeyp-72g9.4	-	-53980	upstream	0.335491	8.03024	0.42361	0.515141	1
25-12546461	25	12546461	ENSDARG00000103098	si:ch211-280a23.2	-	-30720	upstream	-0.416213	7.32395	0.423592	0.51515	1
22-8461861	22	8461861	ENSDARG00000110634	CABZ01061508.1	-	-6399	upstream	-0.449908	7.31458	0.423064	0.515412	1
8-34000969	8	34000969	ENSDARG00000013615	pbx3b	-	64604	inside	-0.673476	7.13115	0.421402	0.516238	1
4-55761195	4	55761195	ENSDARG00000115819	CT583728.24	+	3092	downstream	-0.475214	7.19492	0.421074	0.516402	1
20-4138259	20	4138259	ENSDARG00000114538	CABZ01042336.1	-	-12005	upstream	0.521697	7.32826	0.420717	0.516579	1
2375355	7	8403	ENSDARG00000114910	FO704772.2	+	750	downstream	-0.429557	7.9523	0.420247	0.516814	1
18-28938975	18	28938975	ENSDARG00000093015	si:ch211-174j14.2	-	-63	upstream	-0.759883	7.36569	0.419964	0.516955	1
18-28938987	18	28938987	ENSDARG00000093015	si:ch211-174j14.2	-	-75	upstream	-0.759883	7.36569	0.419964	0.516955	1
18-28938965	18	28938965	ENSDARG00000093015	si:ch211-174j14.2	-	-53	upstream	-0.759883	7.36569	0.419964	0.516955	1
18-38006447	18	38006447	ENSDARG00000101673	CR381582.2	+	-11454	upstream	0.519416	7.21028	0.416339	0.518769	1
1677012	7	6491	ENSDARG00000114910	FO704772.2	+	-1162	upstream	-0.602295	8.02429	0.416141	0.518869	1
18-50069096	18	50069096	ENSDARG00000077007	abcc8b	-	14312	inside	0.750294	7.30927	0.411231	0.521345	1
4-30580544	4	30580544	ENSDARG00000104074	znf1052	-	-52305	upstream	-0.417648	7.15284	0.409483	0.522232	1
4-26383910	4	26383910	ENSDARG00000083413	CU137645.1	-	23353	downstream	0.701147	7.27527	0.40679	0.523603	1
16-23442092	16	23442092	ENSDARG00000009978	icn	+	10903	downstream	-0.424239	7.46413	0.406684	0.523657	1
20-37110485	20	37110485	ENSDARG00000096733	BX855623.1	+	-146169	upstream	-0.574786	7.50591	0.40339	0.525344	1
2-56482434	2	56482434	ENSDARG00000067872	CU469531.1	+	-5234	upstream	-0.355819	8.0036	0.402236	0.525937	1
16-15953192	16	15953192	ENSDARG00000100674	UBE2O	-	35128	inside	-0.545506	7.26574	0.401124	0.526509	1
25-6098293	25	6098293	ENSDARG00000045932	cpeb1a	-	-15784	upstream	0.65819	7.42025	0.399406	0.527396	1
25-6098303	25	6098303	ENSDARG00000045932	cpeb1a	-	-15794	upstream	-0.483223	7.42025	0.397148	0.528566	1
12-1243812	12	1243812	ENSDARG00000103614	pemt	+	-42830	upstream	0.459908	7.33296	0.393918	0.530247	1
13-25705372	13	25705372	ENSDARG00000091212	si:dkey-192p21.6	-	15535	inside	0.590781	7.25541	0.390907	0.531823	1
25-6098281	25	6098281	ENSDARG00000045932	cpeb1a	-	-15772	upstream	-0.548999	7.41583	0.390815	0.531871	1
7-1650	7	1650	ENSDARG00000111902	FO704772.1	+	-3646	upstream	-0.71297	8.48579	0.390424	0.532077	1
4-58846661	4	58846661	ENSDARG00000101304	CR388172.1	-	7343	downstream	0.428283	7.23557	0.389284	0.532676	1
17-1541140	17	1541140	ENSDARG00000074636	cep170b	+	-3763	upstream	0.449238	7.54759	0.384796	0.535048	1
8-34995244	8	34995244	ENSDARG00000112710	BX005361.3	+	-3326	upstream	-0.695034	7.63845	0.381847	0.536617	1
21-5535965	21	5535965	ENSDARG00000102159	ly6m6	+	4827	inside	-0.512427	7.10933	0.381819	0.536631	1
10-4419562	10	4419562	ENSDARG00000010729	CABZ01073795.1	-	-44372	upstream	0.38685	7.19984	0.381024	0.537056	1
8-34980523	8	34980523	ENSDARG00000114291	BX005361.4	+	-7958	upstream	0.367437	7.83101	0.376239	0.539623	1
10-12271801	10	12271801	ENSDARG00000113923	CR388225.1	+	-61452	upstream	0.53282	7.29479	0.373623	0.541036	1
11-15365847	11	15365847	ENSDARG00000009724	rpn2	-	-68637	upstream	-0.449164	7.09816	0.370693	0.542627	1
18-28299653	18	28299653	ENSDARG00000095779	CR769777.2	+	-4238	upstream	-0.72779	7.37472	0.368567	0.543786	1
4-48513334	4	48513334	ENSDARG00000095106	si:dkey-28k24.2	-	-15712	upstream	-0.308358	7.58341	0.368018	0.544087	1
4-30580578	4	30580578	ENSDARG00000104074	znf1052	-	-52339	upstream	-0.389757	7.15284	0.367723	0.544248	1
1-38117077	1	38117077	ENSDARG00000057303	galnt7	+	-25277	upstream	-0.468723	7.23552	0.365999	0.545193	1
7-4259706	7	4259706	ENSDARG00000105343	klhl33	+	-19133	upstream	-0.682163	7.20508	0.365659	0.54538	1
8-34980584	8	34980584	ENSDARG00000114291	BX005361.4	+	-7897	upstream	0.292125	7.76972	0.364761	0.545874	1
24-16941020	24	16941020	ENSDARG00000073786	cmbl	-	-23934	upstream	-0.516813	7.28546	0.360346	0.548314	1
17-1540495	17	1540495	ENSDARG00000074636	cep170b	+	-4408	upstream	-0.670741	7.48936	0.357879	0.549687	1
7-4259657	7	4259657	ENSDARG00000105343	klhl33	+	-19182	upstream	-0.611155	7.21021	0.354814	0.551401	1
7-23420549	7	23420549	ENSDARG00000080681	dre-mir-730	+	58387	downstream	0.672425	7.16306	0.350873	0.55362	1
9-2253600	9	2253600	ENSDARG00000094970	BX255915.2	+	-23717	upstream	-0.37895	7.2102	0.350405	0.553884	1
8-34980459	8	34980459	ENSDARG00000114291	BX005361.4	+	-8022	upstream	0.476145	7.41088	0.350152	0.554027	1
4-30580623	4	30580623	ENSDARG00000104074	znf1052	-	-52384	upstream	-0.426033	7.15284	0.348253	0.555104	1
4-33156291	4	33156291	ENSDARG00000095596	si:dkeyp-4f2.6	+	16429	downstream	-0.494134	7.79006	0.347907	0.5553	1
21-32541100	21	32541100	ENSDARG00000073704	si:dkeyp-72g9.4	-	-54016	upstream	-0.35192	8.03313	0.344396	0.557303	1
22-30495139	22	30495139	ENSDARG00000111856	BX649490.4	+	-1221	upstream	0.631792	7.36582	0.342863	0.558181	1
4-51270277	4	51270277	ENSDARG00000111966	CABZ01036080.1	+	-28870	upstream	-0.35311	7.99803	0.342041	0.558653	1
10-12271823	10	12271823	ENSDARG00000113923	CR388225.1	+	-61430	upstream	0.506949	7.28993	0.338454	0.560723	1
7-61732824	7	61732824	ENSDARG00000038865	acox3	+	-31216	upstream	0.534753	7.22052	0.337362	0.561356	1
4-63436648	4	63436648	ENSDARG00000100090	si:dkey-11d20.1	+	-47923	upstream	-0.398404	7.35175	0.333596	0.563549	1
15-17261737	15	17261737	ENSDARG00000041586	dhx40	+	3491	inside	0.57577	7.10905	0.330048	0.565631	1
4-77560064	4	77560064	ENSDARG00000081218	AL935186.2	-	746	downstream	0.522291	7.66459	0.32951	0.565948	1
21-21158133	21	21158133	ENSDARG00000074777	ank1b	-	-9510	upstream	-0.351499	7.37943	0.329144	0.566164	1
7-24838759	7	24838759	ENSDARG00000002685	fam113	-	98	inside	0.460731	7.18449	0.328883	0.566317	1
20-50485978	20	50485978	ENSDARG00000107936	CABZ01080023.1	-	-124803	upstream	0.67162	7.2753	0.328643	0.566459	1
11-20074091	11	20074091	ENSDARG00000086324	si:dkey-274m17.3	-	-2184	upstream	0.487529	7.3566	0.32628	0.567858	1
22-30495132	22	30495132	ENSDARG00000111856	BX649490.4	+	-1228	upstream	-0.506655	7.36582	0.323257	0.569657	1
2-14798085	2	14798085	ENSDARG00000092949	si:ch73-366i20.1	-	220	inside	0.425825	7.29977	0.316113	0.573953	1
2-21796859	2	21796859	ENSDARG00000075211	chd7	-	23838	inside	0.647334	7.42922	0.313775	0.575373	1
15-17261803	15	17261803	ENSDARG00000041586	dhx40	+	3557	inside	0.5195	7.10905	0.313166	0.575744	1
4-55760050	4	55760050	ENSDARG00000115819	CT583728.24	+	1947	downstream	-0.498998	7.27046	0.312727	0.576011	1
18-50069076	18	50069076	ENSDARG00000077007	abcc8b	-	14332	inside	-0.644247	7.31405	0.310934	0.577108	1
17-1540446	17	1540446	ENSDARG00000074636	cep170b	+	-4457	upstream	-0.609675	7.39765	0.310736	0.577229	1
6-23186102	6	23186102	ENSDARG00000014727	acox1	+	63313	downstream	-0.607448	7.28024	0.308877	0.57837	1
1-44191107	1	44191107	ENSDARG00000078233	ctnnd1	+	17862	inside	0.598964	7.02435	0.308316	0.578716	1
23-44571393	23	44571393	ENSDARG00000087392	si:ch73-160p18.3	-	2666	inside	-0.605322	7.31888	0.308073	0.578865	1
2-21796838	2	21796838	ENSDARG00000075211	chd7	-	23859	inside	0.63897	7.29992	0.306806	0.579647	1
5-66143702	5	66143702	ENSDARG00000052109	zgc:114041	+	11308	inside	-0.602057	7.25576	0.304746	0.580922	1
1-42272376	1	42272376	ENSDARG00000084202	BX927206.1	-	5274	downstream	-0.492639	7.29476	0.303861	0.581472	1
20-37110545	20	37110545	ENSDARG00000096733	BX855623.1	+	-146109	upstream	0.583401	7.51842	0.302622	0.582243	1
22-21371084	22	21371084	ENSDARG00000062103	ankrd24	-	21664	inside	-0.345085	7.68288	0.302158	0.582532	1
8-19657104	8	19657104	ENSDARG00000113552	fam78bb	-	-7487	upstream	-0.337859	7.37517	0.300396	0.583634	1
6-16841659	6	16841659	ENSDARG00000097141	BX664705.1	-	14928	downstream	0.586338	7.11485	0.29918	0.584397	1
21-40794758	21	40794758	ENSDARG00000019651	zgc:162239	-	4646	inside	-0.437887	7.43352	0.298621	0.584748	1
20-50486023	20	50486023	ENSDARG00000107936	CABZ01080023.1	-	-124848	upstream	-0.343997	7.28508	0.296601	0.586021	1
4-55760951	4	55760951	ENSDARG00000115819	CT583728.24	+	2848	downstream	0.615907	7.7588	0.295094	0.586974	1
19-31120608	19	31120608	ENSDARG00000095601	BX465206.1	-	-36635	upstream	0.52946	7.50644	0.294019	0.587657	1
13-44914391	13	44914391	ENSDARG00000113496	CR786566.2	-	-42792	upstream	-0.490665	7.23573	0.293786	0.587805	1
13-21088920	13	21088920	ENSDARG00000098091	BX000463.1	+	232309	downstream	-0.364704	7.64932	0.291855	0.589034	1
7-1640	7	1640	ENSDARG00000111902	FO704772.1	+	-3656	upstream	0.604947	8.49212	0.290871	0.589663	1
4-64188787	4	64188787	ENSDARG00000099414	BX914205.1	-	-7938	upstream	0.41781	7.1147	0.288645	0.59109	1
2358919	7	8358	ENSDARG00000114910	FO704772.2	+	705	downstream	-0.339418	7.9706	0.287703	0.591696	1
24-39762215	24	39762215	ENSDARG00000061363	GFOD1	-	9830	inside	-0.452532	7.27069	0.286826	0.592262	1
2-51544646	2	51544646	ENSDARG00000101802	LO018493.1	-	-23567	upstream	0.278318	8.15008	0.284502	0.593766	1
7-1670	7	1670	ENSDARG00000111902	FO704772.1	+	-3626	upstream	0.594714	8.48365	0.284343	0.593869	1
5-18169580	5	18169580	ENSDARG00000013434	hira	+	122469	downstream	0.409855	7.28041	0.284301	0.593896	1
16-16492465	16	16492465	ENSDARG00000098641	nbeal2	-	29548	inside	0.5987	7.4506	0.282368	0.595153	1
13-2505901	13	2505901	ENSDARG00000099997	cox20	-	15030	downstream	0.308652	7.33313	0.282073	0.595346	1
17-1540635	17	1540635	ENSDARG00000074636	cep170b	+	-4268	upstream	-0.465036	7.40226	0.28159	0.595661	1
21-21158181	21	21158181	ENSDARG00000074777	ank1b	-	-9558	upstream	-0.409875	7.37943	0.280289	0.596512	1
12-12481617	12	12481617	ENSDARG00000107646	BX548041.1	+	-131718	upstream	0.518822	7.32356	0.280023	0.596686	1
18-28299666	18	28299666	ENSDARG00000095779	CR769777.2	+	-4225	upstream	-0.579041	7.34692	0.277973	0.598033	1
23-5867530	23	5867530	ENSDARG00000117297	CABZ01026153.1	+	-3976	upstream	0.447408	7.26575	0.274803	0.600128	1
3-2040941	3	2040941	ENSDARG00000076573	si:dkey-88j15.3	-	-7836	upstream	0.516017	7.16319	0.273244	0.601164	1
13-25705403	13	25705403	ENSDARG00000091212	si:dkey-192p21.6	-	15504	inside	0.54245	7.26535	0.272171	0.601879	1
23-44571160	23	44571160	ENSDARG00000087392	si:ch73-160p18.3	-	2899	inside	-0.306595	7.29032	0.270498	0.602998	1
22-25284630	22	25284630	ENSDARG00000087583	zgc:171717	+	-4730	upstream	-0.368224	7.18986	0.26933	0.603781	1
2-21796886	2	21796886	ENSDARG00000075211	chd7	-	23811	inside	0.286335	7.42922	0.269046	0.603972	1
2-43170319	2	43170319	ENSDARG00000074118	ftr12	-	-18961	upstream	-0.575503	7.23565	0.26603	0.606007	1
22-30495159	22	30495159	ENSDARG00000111856	BX649490.4	+	-1201	upstream	0.501457	7.35659	0.265018	0.606693	1
1-44628959	1	44628959	ENSDARG00000037748	slc43a1b	-	9099	inside	-0.521529	7.16867	0.264578	0.606992	1
6-19278472	6	19278472	ENSDARG00000099476	zgc:174863	-	-7262	upstream	0.383017	7.21023	0.264376	0.60713	1
20-37110550	20	37110550	ENSDARG00000096733	BX855623.1	+	-146104	upstream	0.269215	7.52253	0.264355	0.607144	1
12-33578413	12	33578413	ENSDARG00000053474	tdrkh	-	3969	inside	-0.38539	7.34249	0.261189	0.609305	1
21-21158199	21	21158199	ENSDARG00000074777	ank1b	-	-9576	upstream	0.324798	7.37943	0.259994	0.610124	1
17-1541177	17	1541177	ENSDARG00000074636	cep170b	+	-3726	upstream	-0.438455	7.54354	0.258098	0.61143	1
7-58390311	7	58390311	ENSDARG00000117517	CR354540.2	+	80413	downstream	0.406884	7.68682	0.257865	0.611591	1
9-1512670	9	1512670	ENSDARG00000063732	pde11a	+	7464	inside	-0.450912	7.14711	0.257199	0.612051	1
20-37110534	20	37110534	ENSDARG00000096733	BX855623.1	+	-146120	upstream	0.552288	7.52253	0.253988	0.614281	1
23-44571349	23	44571349	ENSDARG00000087392	si:ch73-160p18.3	-	2710	inside	-0.373203	7.13106	0.252475	0.615337	1
13-28897543	13	28897543	ENSDARG00000098392	ly6pge	+	-6416	upstream	-0.505345	7.3425	0.25219	0.615537	1
4-51270310	4	51270310	ENSDARG00000111966	CABZ01036080.1	+	-28837	upstream	-0.330202	8.03918	0.250332	0.616841	1
6-14513664	6	14513664	ENSDARG00000100695	CR407585.1	-	-190973	upstream	-0.365665	7.20012	0.250293	0.616869	1
19-31120570	19	31120570	ENSDARG00000095601	BX465206.1	-	-36597	upstream	0.482297	7.51062	0.249963	0.617101	1
12-28089687	12	28089687	ENSDARG00000009624	CABZ01027646.1	+	-27678	upstream	0.485567	7.31447	0.249608	0.617351	1
2360745	7	8363	ENSDARG00000114910	FO704772.2	+	710	downstream	-0.305224	7.97662	0.249023	0.617764	1
12-39769189	12	39769189	ENSDARG00000103903	LO017650.1	+	83704	inside	0.35172	7.53136	0.244761	0.620788	1
4-66781750	4	66781750	ENSDARG00000101174	BX649556.1	+	-19115	upstream	-0.50176	7.30958	0.244235	0.621164	1
13-28897529	13	28897529	ENSDARG00000098392	ly6pge	+	-6430	upstream	-0.414639	7.26576	0.244106	0.621256	1
8-34995206	8	34995206	ENSDARG00000112710	BX005361.3	+	-3364	upstream	-0.498677	7.64224	0.243773	0.621494	1
22-8473650	22	8473650	ENSDARG00000112069	CABZ01046407.1	+	-15750	upstream	0.297406	7.18434	0.242233	0.622598	1
3-2040935	3	2040935	ENSDARG00000076573	si:dkey-88j15.3	-	-7830	upstream	0.308469	7.16845	0.241092	0.623418	1
23-16815030	23	16815030	ENSDARG00000012035	zgc:100832	+	62	inside	-0.370967	7.2359	0.240816	0.623617	1
18-28299621	18	28299621	ENSDARG00000095779	CR769777.2	+	-4270	upstream	-0.338457	7.37012	0.240657	0.623732	1
20-31580540	20	31580540	ENSDARG00000092900	BX927258.1	+	-141712	upstream	0.510726	7.10903	0.240125	0.624116	1
20-50149317	20	50149317	ENSDARG00000067509	slc24a4b	+	33982	inside	-0.492556	7.4767	0.239771	0.624371	1
13-15483210	13	15483210	ENSDARG00000104963	BX511166.1	-	96942	downstream	-0.327431	7.40251	0.237914	0.625717	1
16-22083518	16	22083518	ENSDARG00000092020	CR855277.1	-	-18998	upstream	0.394806	7.19999	0.233764	0.628747	1
2228893	7	8002	ENSDARG00000114910	FO704772.2	+	349	downstream	-0.260886	8.40452	0.23293	0.62936	1
18-28938985	18	28938985	ENSDARG00000093015	si:ch211-174j14.2	-	-73	upstream	-0.381414	7.36111	0.23204	0.630015	1
4-32873246	4	32873246	ENSDARG00000109802	BX324003.2	-	15190	inside	-0.321371	7.73778	0.231339	0.630533	1
4-55760186	4	55760186	ENSDARG00000115819	CT583728.24	+	2083	downstream	-0.245358	7.85069	0.230797	0.630933	1
15-8265702	15	8265702	ENSDARG00000041869	tnfrsf19	-	43515	inside	0.304317	7.06458	0.230118	0.631436	1
16-23442148	16	23442148	ENSDARG00000009978	icn	+	10959	downstream	0.395491	7.43353	0.230011	0.631516	1
15-17261758	15	17261758	ENSDARG00000041586	dhx40	+	3512	inside	-0.515908	7.10905	0.229163	0.632145	1
4-32873229	4	32873229	ENSDARG00000109802	BX324003.2	-	15207	inside	-0.34813	7.61901	0.227758	0.633191	1
2376451	7	8406	ENSDARG00000114910	FO704772.2	+	753	downstream	-0.33719	7.9615	0.227634	0.633283	1
18-36394124	18	36394124	ENSDARG00000093973	BX950224.1	-	71342	downstream	-0.369228	7.65336	0.223583	0.636323	1
114504	7	2213	ENSDARG00000111902	FO704772.1	+	-3083	upstream	0.249576	7.4639	0.222146	0.63741	1
7-58390296	7	58390296	ENSDARG00000117517	CR354540.2	+	80398	downstream	-0.431693	7.69423	0.221825	0.637653	1
15-11134092	15	11134092	ENSDARG00000097888	BX293559.1	-	-34372	upstream	0.488998	7.28992	0.220583	0.638596	1
13-21088856	13	21088856	ENSDARG00000098091	BX000463.1	+	232245	downstream	-0.314948	7.69037	0.219444	0.639464	1
11-20074074	11	20074074	ENSDARG00000086324	si:dkey-274m17.3	-	-2167	upstream	0.485713	7.35662	0.215368	0.642592	1
13-25705380	13	25705380	ENSDARG00000091212	si:dkey-192p21.6	-	15527	inside	0.382956	7.26535	0.2149	0.642954	1
21-5535938	21	5535938	ENSDARG00000102159	ly6m6	+	4800	inside	0.474077	7.09823	0.213563	0.643989	1
6-50149169	6	50149169	ENSDARG00000090367	CU928043.1	-	-13732	upstream	0.326361	7.2901	0.213334	0.644167	1
20-4138082	20	4138082	ENSDARG00000114538	CABZ01042336.1	-	-11828	upstream	-0.246972	7.33784	0.212013	0.645194	1
22-27887654	22	27887654	ENSDARG00000105175	CR547131.1	-	-177962	upstream	-0.495825	7.04159	0.212012	0.645195	1
11-38017459	11	38017459	ENSDARG00000070214	slc41a1	-	-20040	upstream	0.464384	7.26085	0.20934	0.647285	1
4-55760952	4	55760952	ENSDARG00000115819	CT583728.24	+	2849	downstream	0.431853	7.7588	0.209167	0.647421	1
13-29442526	13	29442526	ENSDARG00000054890	rgra	-	13333	downstream	0.347851	7.45517	0.20807	0.648285	1
22-29380714	22	29380714	ENSDARG00000086778	pdgfba	-	-44405	upstream	-0.347158	7.24088	0.205786	0.650091	1
4-64370647	4	64370647	ENSDARG00000100671	CR790382.1	+	-16133	upstream	-0.337249	7.17929	0.202557	0.652665	1
4-77560046	4	77560046	ENSDARG00000081218	AL935186.2	-	764	downstream	-0.306836	7.77967	0.200007	0.654715	1
4-55760172	4	55760172	ENSDARG00000115819	CT583728.24	+	2069	downstream	-0.222105	7.854	0.199038	0.655498	1
113043	7	2209	ENSDARG00000111902	FO704772.1	+	-3087	upstream	-0.236836	7.4639	0.198765	0.65572	1
7-61716553	7	61716553	ENSDARG00000068258	lrch4	-	-33130	upstream	0.42331	7.26573	0.197505	0.656742	1
6-19278396	6	19278396	ENSDARG00000099476	zgc:174863	-	-7186	upstream	-0.372115	7.22041	0.196529	0.657537	1
10-6048419	10	6048419	ENSDARG00000103025	hmgcs1	+	37849	downstream	0.271697	7.39781	0.193094	0.660354	1
6-16846018	6	16846018	ENSDARG00000097141	BX664705.1	-	10569	downstream	-0.463088	7.19466	0.191305	0.661833	1
4-55760140	4	55760140	ENSDARG00000115819	CT583728.24	+	2037	downstream	0.381357	7.854	0.190638	0.662387	1
15-46636704	15	46636704	ENSDARG00000011463	CABZ01044048.1	+	31222	downstream	0.438568	7.19995	0.190069	0.662859	1
4-32873231	4	32873231	ENSDARG00000109802	BX324003.2	-	15205	inside	-0.369893	7.62285	0.188651	0.664042	1
4-55847330	4	55847330	ENSDARG00000098506	CT583728.2	+	-17565	upstream	-0.32601	7.22056	0.1863	0.666014	1
22-37207166	22	37207166	ENSDARG00000117324	LO018196.1	-	122951	downstream	-0.35343	7.29488	0.185446	0.666735	1
10-6048367	10	6048367	ENSDARG00000103025	hmgcs1	+	37797	downstream	0.2605	7.40231	0.185219	0.666926	1
17-7341542	17	7341542	ENSDARG00000029234	stxbp5b	-	9946	inside	0.323489	7.38877	0.183406	0.668462	1
22-25284562	22	25284562	ENSDARG00000087583	zgc:171717	+	-4798	upstream	-0.413626	7.18461	0.180587	0.67087	1
13-44914427	13	44914427	ENSDARG00000113496	CR786566.2	-	-42828	upstream	-0.419384	7.17916	0.179457	0.67184	1
25-8754436	25	8754436	ENSDARG00000063101	man2a2	+	91967	downstream	-0.288236	7.28526	0.179446	0.67185	1
2-12732733	2	12732733	ENSDARG00000097553	BX908750.1	+	-65633	upstream	-0.389653	7.17392	0.177467	0.673559	1
21-32541117	21	32541117	ENSDARG00000073704	si:dkeyp-72g9.4	-	-54033	upstream	-0.333709	7.995	0.177309	0.673696	1
4-30580546	4	30580546	ENSDARG00000104074	znf1052	-	-52307	upstream	-0.274423	7.15284	0.177141	0.673842	1
4-55760997	4	55760997	ENSDARG00000115819	CT583728.24	+	2894	downstream	0.389769	7.71596	0.176236	0.674628	1
6-14990593	6	14990593	ENSDARG00000061505	mrps9	+	9832	inside	0.307824	7.35658	0.175256	0.675482	1
18-28299659	18	28299659	ENSDARG00000095779	CR769777.2	+	-4232	upstream	-0.410726	7.37472	0.175016	0.675692	1
4-33156293	4	33156293	ENSDARG00000095596	si:dkeyp-4f2.6	+	16431	downstream	0.387921	7.78665	0.174956	0.675745	1
18-28938995	18	28938995	ENSDARG00000093015	si:ch211-174j14.2	-	-83	upstream	0.328502	7.36569	0.174804	0.675877	1
18-50069055	18	50069055	ENSDARG00000077007	abcc8b	-	14353	inside	-0.435005	7.31405	0.174508	0.676136	1
23-37205028	23	37205028	ENSDARG00000059705	vwa5b1	+	19781	downstream	-0.248346	7.32404	0.17359	0.676941	1
4-55761231	4	55761231	ENSDARG00000115819	CT583728.24	+	3128	downstream	-0.401375	7.18971	0.170002	0.68011	1
7-4271306	7	4271306	ENSDARG00000105343	klhl33	+	-7533	upstream	-0.251969	7.22557	0.169855	0.68024	1
23-16815050	23	16815050	ENSDARG00000012035	zgc:100832	+	82	inside	-0.270862	7.24095	0.166054	0.683643	1
22-29380697	22	29380697	ENSDARG00000086778	pdgfba	-	-44388	upstream	0.257013	7.24088	0.163759	0.685719	1
20-54066501	20	54066501	ENSDARG00000052408	mgat2	-	8635	downstream	-0.308367	7.73721	0.16291	0.686491	1
2-37408749	2	37408749	ENSDARG00000094449	BX511231.1	-	408	inside	0.236022	7.28037	0.160859	0.688367	1
17-1540709	17	1540709	ENSDARG00000074636	cep170b	+	-4194	upstream	0.384729	7.4114	0.158671	0.690383	1
8-34000979	8	34000979	ENSDARG00000013615	pbx3b	-	64594	inside	0.314036	7.12571	0.158456	0.690582	1
7-23420566	7	23420566	ENSDARG00000080681	dre-mir-730	+	58404	downstream	-0.390902	7.15778	0.157363	0.691596	1
17-1540789	17	1540789	ENSDARG00000074636	cep170b	+	-4114	upstream	-0.359229	7.41588	0.156644	0.692265	1
20-31580535	20	31580535	ENSDARG00000092900	BX927258.1	+	-141717	upstream	0.37162	7.11452	0.156357	0.692533	1
10-4419522	10	4419522	ENSDARG00000010729	CABZ01073795.1	-	-44332	upstream	-0.424124	7.20499	0.156033	0.692835	1
4-48519572	4	48519572	ENSDARG00000095106	si:dkey-28k24.2	-	-21950	upstream	-0.215298	7.39754	0.155474	0.693358	1
2-51544636	2	51544636	ENSDARG00000101802	LO018493.1	-	-23557	upstream	0.236432	8.14475	0.155419	0.693409	1
4-30580534	4	30580534	ENSDARG00000104074	znf1052	-	-52295	upstream	-0.257277	7.13126	0.152707	0.695962	1
15-13747407	15	13747407	ENSDARG00000084093	BX897750.1	-	77197	downstream	-0.39978	7.26577	0.152173	0.696467	1
15-13747444	15	13747444	ENSDARG00000084093	BX897750.1	-	77160	downstream	-0.398486	7.26577	0.15139	0.69721	1
11-14359106	11	14359106	ENSDARG00000101341	si:ch211-262i1.6	+	15661	downstream	-0.316793	7.18421	0.148939	0.699552	1
1-38117056	1	38117056	ENSDARG00000057303	galnt7	+	-25298	upstream	-0.310914	7.24555	0.148612	0.699865	1
2-51544674	2	51544674	ENSDARG00000101802	LO018493.1	-	-23595	upstream	-0.214697	8.14472	0.14491	0.703448	1
2-21796861	2	21796861	ENSDARG00000075211	chd7	-	23836	inside	0.309688	7.42922	0.142276	0.706029	1
11-11825676	11	11825676	ENSDARG00000058663	pimr94	+	-17048	upstream	0.263483	7.34249	0.140113	0.708168	1
22-25284619	22	25284619	ENSDARG00000087583	zgc:171717	+	-4741	upstream	0.233696	7.18986	0.139687	0.708592	1
4-55755427	4	55755427	ENSDARG00000115819	CT583728.24	+	-2676	upstream	-0.235045	8.06114	0.13847	0.709807	1
11-15365809	11	15365809	ENSDARG00000009724	rpn2	-	-68599	upstream	-0.249146	7.09816	0.13791	0.710368	1
4-55760148	4	55760148	ENSDARG00000115819	CT583728.24	+	2045	downstream	-0.247697	7.854	0.134937	0.713367	1
18-28299643	18	28299643	ENSDARG00000095779	CR769777.2	+	-4248	upstream	0.333885	7.37472	0.133242	0.715094	1
6-16846027	6	16846027	ENSDARG00000097141	BX664705.1	-	10560	downstream	-0.351095	7.19466	0.131802	0.716571	1
17-1540420	17	1540420	ENSDARG00000074636	cep170b	+	-4483	upstream	-0.347202	7.36116	0.129816	0.718622	1
18-36394140	18	36394140	ENSDARG00000093973	BX950224.1	-	71326	downstream	-0.199007	7.65336	0.127331	0.721215	1
2-57486127	2	57486127	ENSDARG00000042215	pias4b	-	-12136	upstream	0.330822	7.45522	0.127182	0.721372	1
1671899	7	6477	ENSDARG00000114910	FO704772.2	+	-1176	upstream	0.239279	8.02429	0.126369	0.722227	1
4-55754860	4	55754860	ENSDARG00000115819	CT583728.24	+	-3243	upstream	-0.271763	7.77609	0.12475	0.723938	1
10-42613440	10	42613440	ENSDARG00000011190	fgfr1b	+	24049	inside	0.363526	7.38418	0.124466	0.72424	1
6-16846050	6	16846050	ENSDARG00000097141	BX664705.1	-	10537	downstream	0.291045	7.19466	0.123637	0.725123	1
3-32880429	3	32880429	ENSDARG00000053260	zgc:113090	-	-6788	upstream	0.193177	7.34716	0.121714	0.727183	1
7-45344831	7	45344831	ENSDARG00000007745	uqcrfs1	+	-55885	upstream	-0.317612	7.12573	0.121434	0.727484	1
22-31755736	22	31755736	ENSDARG00000113244	CABZ01028298.1	-	-2799	upstream	-0.295857	7.20523	0.11995	0.729088	1
4-32808320	4	32808320	ENSDARG00000088245	si:dkey-16p6.1	+	36107	downstream	0.324523	7.24097	0.119702	0.729358	1
22-30568752	22	30568752	ENSDARG00000091718	BX649490.1	-	6186	inside	0.279965	7.48972	0.119082	0.730032	1
2233276	7	8014	ENSDARG00000114910	FO704772.2	+	361	downstream	-0.199601	8.40678	0.119044	0.730074	1
10-12271784	10	12271784	ENSDARG00000113923	CR388225.1	+	-61469	upstream	0.308906	7.29479	0.118902	0.730229	1
120348	7	2229	ENSDARG00000111902	FO704772.1	+	-3067	upstream	0.179671	7.4639	0.118172	0.731025	1
4-57074828	4	57074828	ENSDARG00000100229	si:ch211-238e22.5	+	-19080	upstream	0.292118	7.57602	0.118149	0.731051	1
10-12271804	10	12271804	ENSDARG00000113923	CR388225.1	+	-61449	upstream	-0.338391	7.25564	0.118078	0.731129	1
12-12481593	12	12481593	ENSDARG00000107646	BX548041.1	+	-131742	upstream	-0.338473	7.32356	0.118028	0.731183	1
23-44571430	23	44571430	ENSDARG00000087392	si:ch73-160p18.3	-	2629	inside	0.303293	7.31888	0.11379	0.73587	1
103547	7	2183	ENSDARG00000111902	FO704772.1	+	-3113	upstream	0.176034	7.45093	0.113383	0.736325	1
5-18169565	5	18169565	ENSDARG00000013434	hira	+	122454	downstream	-0.249399	7.28041	0.112667	0.737127	1
8-38729961	8	38729961	ENSDARG00000060518	pcsk5b	-	80272	inside	-0.254931	7.30958	0.112323	0.737515	1
8-19657048	8	19657048	ENSDARG00000113552	fam78bb	-	-7431	upstream	0.24504	7.37517	0.111968	0.737915	1
22-21371102	22	21371102	ENSDARG00000062103	ankrd24	-	21646	inside	0.261312	7.24061	0.11148	0.738465	1
22-27887576	22	27887576	ENSDARG00000105175	CR547131.1	-	-177884	upstream	-0.263765	7.04161	0.111381	0.738578	1
25-12546537	25	12546537	ENSDARG00000103098	si:ch211-280a23.2	-	-30796	upstream	-0.230809	7.33338	0.109952	0.740198	1
4-55760146	4	55760146	ENSDARG00000115819	CT583728.24	+	2043	downstream	-0.309114	7.69435	0.109394	0.740835	1
8-34995223	8	34995223	ENSDARG00000112710	BX005361.3	+	-3347	upstream	0.224992	7.64224	0.109213	0.741042	1
14-14495553	14	14495553	ENSDARG00000098293	si:dkey-27i16.2	-	70864	downstream	-0.277547	7.17917	0.104773	0.746175	1
20-3961758	20	3961758	ENSDARG00000088444	selenol	-	-8127	upstream	0.224803	7.47261	0.104228	0.746813	1
1-27641756	1	27641756	ENSDARG00000104096	si:dkey-29d5.1	+	-71593	upstream	0.298031	7.36124	0.102534	0.74881	1
22-29380724	22	29380724	ENSDARG00000086778	pdgfba	-	-44415	upstream	0.259082	7.22066	0.100996	0.750638	1
4-51270289	4	51270289	ENSDARG00000111966	CABZ01036080.1	+	-28858	upstream	-0.274814	8.03918	0.100888	0.750767	1
19-46878750	19	46878750	ENSDARG00000100195	AL953858.1	+	54027	downstream	-0.201985	7.51843	0.0992148	0.752774	1
8-34995237	8	34995237	ENSDARG00000112710	BX005361.3	+	-3333	upstream	0.271871	7.64222	0.0978637	0.754408	1
2-56482442	2	56482442	ENSDARG00000067872	CU469531.1	+	-5226	upstream	0.291645	8.0036	0.0977478	0.754549	1
14-13270423	14	13270423	ENSDARG00000100707	si:dkey-48g21.7	+	-83278	upstream	-0.264759	7.30446	0.0977129	0.754592	1
4-43885105	4	43885105	ENSDARG00000087518	si:dkey-261p22.1	-	-22003	upstream	-0.213232	7.25572	0.0975412	0.7548	1
2260670	7	8089	ENSDARG00000114910	FO704772.2	+	436	downstream	-0.209693	8.24096	0.0970802	0.755362	1
22-29380706	22	29380706	ENSDARG00000086778	pdgfba	-	-44397	upstream	-0.287009	7.23588	0.0943477	0.758721	1
25-24124719	25	24124719	ENSDARG00000051836	si:dkeyp-19e1.3	+	3108	inside	0.183374	7.41988	0.0939117	0.759262	1
7-2436382	7	2436382	ENSDARG00000087375	zgc:66473	-	-6096	upstream	-0.217829	7.2204	0.0935305	0.759736	1
21-21158123	21	21158123	ENSDARG00000074777	ank1b	-	-9500	upstream	0.174607	7.37027	0.0927093	0.760761	1
22-6395174	22	6395174	ENSDARG00000043198	si:rp71-1i20.2	-	9736	inside	0.201706	7.08719	0.0916934	0.762035	1
8-39537727	8	39537727	ENSDARG00000075565	lzts1	+	25795	inside	0.260688	7.19994	0.0902196	0.763898	1
22-37207161	22	37207161	ENSDARG00000117324	LO018196.1	-	122956	downstream	-0.27796	7.28518	0.0885173	0.766071	1
6-48471130	6	48471130	ENSDARG00000074690	ppm1j	-	2564	inside	0.194613	7.29511	0.0876907	0.767134	1
3-50795356	3	50795356	ENSDARG00000097976	CR812464.1	-	-46240	upstream	0.233437	7.40243	0.0866207	0.768518	1
25-24124667	25	24124667	ENSDARG00000051836	si:dkeyp-19e1.3	+	3056	inside	-0.219157	7.39302	0.0852541	0.7703	1
15-22554254	15	22554254	ENSDARG00000030532	arhgef12a	+	105798	downstream	0.255483	7.20012	0.0850804	0.770527	1
2-37408744	2	37408744	ENSDARG00000094449	BX511231.1	-	413	inside	0.170256	7.28037	0.0848501	0.770829	1
20-8746804	20	8746804	ENSDARG00000091901	CR388209.2	-	88290	downstream	-0.301244	7.08146	0.0848175	0.770872	1
4-48519518	4	48519518	ENSDARG00000095106	si:dkey-28k24.2	-	-21896	upstream	-0.254721	7.39754	0.0841347	0.77177	1
18-50069033	18	50069033	ENSDARG00000077007	abcc8b	-	14375	inside	-0.253433	7.31405	0.0829603	0.773325	1
12-33578371	12	33578371	ENSDARG00000053474	tdrkh	-	4011	inside	0.29484	7.34249	0.0823885	0.774086	1
15-7290686	15	7290686	ENSDARG00000100227	SLC7A1	-	46851	downstream	0.15994	7.33343	0.0820622	0.774522	1
12-33578381	12	33578381	ENSDARG00000053474	tdrkh	-	4001	inside	-0.293861	7.34249	0.0818595	0.774793	1
4-55754819	4	55754819	ENSDARG00000115819	CT583728.24	+	-3284	upstream	0.220436	7.76917	0.0814556	0.775334	1
22-21371098	22	21371098	ENSDARG00000062103	ankrd24	-	21650	inside	0.183294	7.24061	0.0809275	0.776044	1
6-16846033	6	16846033	ENSDARG00000097141	BX664705.1	-	10554	downstream	-0.239309	7.19466	0.0803739	0.776791	1
7-4271250	7	4271250	ENSDARG00000105343	klhl33	+	-7589	upstream	0.17364	7.22557	0.0803241	0.776859	1
22-31755707	22	31755707	ENSDARG00000113244	CABZ01028298.1	-	-2770	upstream	0.226612	7.23078	0.0801025	0.777159	1
23-6597186	23	6597186	ENSDARG00000058818	rbm38	+	10719	inside	0.22851	7.12566	0.0795752	0.777874	1
17-1540819	17	1540819	ENSDARG00000074636	cep170b	+	-4084	upstream	0.238619	7.58783	0.079514	0.777957	1
2-21796880	2	21796880	ENSDARG00000075211	chd7	-	23817	inside	0.206018	7.30966	0.0785347	0.779293	1
12-1243842	12	1243842	ENSDARG00000103614	pemt	+	-42800	upstream	0.186942	7.33296	0.0781811	0.779778	1
2-51544628	2	51544628	ENSDARG00000101802	LO018493.1	-	-23549	upstream	0.153195	8.15541	0.0775855	0.780597	1
8-34993222	8	34993222	ENSDARG00000114291	BX005361.4	+	4741	downstream	0.233536	7.13647	0.0769202	0.781515	1
6-19278462	6	19278462	ENSDARG00000099476	zgc:174863	-	-7252	upstream	-0.225626	7.2407	0.0758484	0.783004	1
20-50485993	20	50485993	ENSDARG00000107936	CABZ01080023.1	-	-124818	upstream	-0.172981	7.27036	0.0743091	0.785163	1
8-34001050	8	34001050	ENSDARG00000013615	pbx3b	-	64523	inside	0.222884	7.10937	0.0737062	0.786015	1
1675917	7	6488	ENSDARG00000114910	FO704772.2	+	-1165	upstream	0.227216	8.02429	0.0733873	0.786467	1
1668977	7	6469	ENSDARG00000111902	FO704772.1	+	1173	downstream	0.227045	8.02136	0.0732658	0.78664	1
16-15348315	16	15348315	ENSDARG00000036987	has2	-	39144	downstream	0.376004	7.50636	0.0716695	0.788921	1
16-15348302	16	15348302	ENSDARG00000036987	has2	-	39157	downstream	0.374141	7.50636	0.0709749	0.789923	1
4-55760969	4	55760969	ENSDARG00000115819	CT583728.24	+	2866	downstream	0.188795	7.72318	0.0709306	0.789987	1
4-55847309	4	55847309	ENSDARG00000098506	CT583728.2	+	-17586	upstream	0.264452	7.21545	0.0692932	0.792369	1
4-55761173	4	55761173	ENSDARG00000115819	CT583728.24	+	3070	downstream	0.306817	7.19492	0.0689335	0.792896	1
19-15261933	19	15261933	ENSDARG00000070578	edn2	-	20063	downstream	-0.225034	7.17374	0.0658251	0.797515	1
8-34980471	8	34980471	ENSDARG00000114291	BX005361.4	+	-8010	upstream	0.21904	7.41986	0.0654525	0.798077	1
20-8746812	20	8746812	ENSDARG00000091901	CR388209.2	-	88282	downstream	-0.189589	7.08146	0.0650368	0.798705	1
4-77558512	4	77558512	ENSDARG00000115988	AL935186.11	-	-1233	upstream	0.213847	7.8035	0.0640525	0.800202	1
4-55760963	4	55760963	ENSDARG00000115819	CT583728.24	+	2860	downstream	-0.179184	7.72318	0.06396	0.800343	1
16-25930409	16	25930409	ENSDARG00000014975	irge1	-	47654	downstream	-0.207966	7.33312	0.0634232	0.801165	1
9-4228647	9	4228647	ENSDARG00000104119	kalrna	+	-22271	upstream	0.192453	7.32862	0.0613167	0.804427	1
13-4112133	13	4112133	ENSDARG00000010681	tjap1	-	22008	inside	-0.172718	7.09273	0.0605314	0.805658	1
15-13747384	15	13747384	ENSDARG00000084093	BX897750.1	-	77220	downstream	-0.163174	7.24084	0.0590381	0.808023	1
20-10989	20	10989	ENSDARG00000087933	zgc:174972	-	5884	inside	0.161378	7.07566	0.0586336	0.808669	1
20-4929360	20	4929360	ENSDARG00000092335	BX649499.1	-	-21883	upstream	0.160494	7.30001	0.0581364	0.809466	1
2-14798053	2	14798053	ENSDARG00000092949	si:ch73-366i20.1	-	252	inside	0.507984	7.29977	0.0570215	0.811267	1
1-27641733	1	27641733	ENSDARG00000104096	si:dkey-29d5.1	+	-71616	upstream	-0.197464	7.36586	0.0564542	0.812191	1
12-28089626	12	28089626	ENSDARG00000009624	CABZ01027646.1	+	-27739	upstream	0.153415	7.31923	0.0563072	0.812431	1
14-14495589	14	14495589	ENSDARG00000098293	si:dkey-27i16.2	-	70828	downstream	0.15928	7.18441	0.056185	0.812631	1
4-64188796	4	64188796	ENSDARG00000099414	BX914205.1	-	-7947	upstream	-0.209905	7.1147	0.0558475	0.813184	1
2-34616914	2	34616914	ENSDARG00000068323	astn1	+	44224	inside	-0.157523	7.08154	0.0558386	0.813198	1
15-8265694	15	8265694	ENSDARG00000041869	tnfrsf19	-	43523	inside	0.146596	7.06458	0.054632	0.815191	1
23-41368714	23	41368714	ENSDARG00000107663	CABZ01056817.1	-	-22856	upstream	0.495316	6.98879	0.0543506	0.815659	1
10-6048399	10	6048399	ENSDARG00000103025	hmgcs1	+	37829	downstream	-0.152666	7.39781	0.0541372	0.816015	1
22-30568815	22	30568815	ENSDARG00000091718	BX649490.1	-	6123	inside	0.176548	7.55172	0.0538485	0.816497	1
4-26383907	4	26383907	ENSDARG00000083413	CU137645.1	-	23356	downstream	0.236182	7.27527	0.053574	0.816957	1
6-14513642	6	14513642	ENSDARG00000100695	CR407585.1	-	-190951	upstream	-0.190415	7.21044	0.0534557	0.817156	1
8-39537707	8	39537707	ENSDARG00000075565	lzts1	+	25775	inside	-0.225631	7.21027	0.0526217	0.818563	1
1-44191088	1	44191088	ENSDARG00000078233	ctnnd1	+	17843	inside	-0.197041	7.03016	0.0514761	0.820514	1
13-29442505	13	29442505	ENSDARG00000054890	rgra	-	13354	downstream	0.177647	7.4201	0.0513843	0.820672	1
22-30495128	22	30495128	ENSDARG00000111856	BX649490.4	+	-1232	upstream	0.130944	7.36582	0.0512297	0.820937	1
17-1540690	17	1540690	ENSDARG00000074636	cep170b	+	-4213	upstream	-0.145483	7.52709	0.0511309	0.821107	1
18-38006415	18	38006415	ENSDARG00000101673	CR381582.2	+	-11486	upstream	-0.163239	7.21028	0.0501568	0.822791	1
6-50149163	6	50149163	ENSDARG00000090367	CU928043.1	-	-13726	upstream	0.148675	7.22551	0.0500129	0.823041	1
25-8754423	25	8754423	ENSDARG00000063101	man2a2	+	91954	downstream	-0.428284	7.28526	0.048763	0.82523	1
4-33156226	4	33156226	ENSDARG00000095596	si:dkeyp-4f2.6	+	16364	downstream	-0.167043	7.79006	0.048056	0.826481	1
7-4259716	7	4259716	ENSDARG00000105343	klhl33	+	-19123	upstream	-0.237513	7.21021	0.0476707	0.827167	1
2-34616929	2	34616929	ENSDARG00000068323	astn1	+	44239	inside	0.178697	7.08712	0.0473692	0.827706	1
4-32873263	4	32873263	ENSDARG00000109802	BX324003.2	-	15173	inside	0.108101	7.84746	0.0472866	0.827854	1
7-45344821	7	45344821	ENSDARG00000007745	uqcrfs1	+	-55895	upstream	0.13602	7.12573	0.0471735	0.828057	1
7-13019319	7	13019319	ENSDARG00000078060	syt7b	+	-20107	upstream	0.140204	7.38419	0.0468509	0.828637	1
1-42272398	1	42272398	ENSDARG00000084202	BX927206.1	-	5252	downstream	-0.183445	7.29476	0.0457949	0.830549	1
15-17261725	15	17261725	ENSDARG00000041586	dhx40	+	3479	inside	-0.185157	7.10905	0.0455883	0.830926	1
4-64968485	4	64968485	ENSDARG00000100370	CT955963.1	+	-12926	upstream	0.297195	7.19996	0.0455271	0.831038	1
4-11179047	4	11179047	ENSDARG00000001781	tspan11	+	6083	inside	-0.132268	7.24055	0.0452567	0.831533	1
4-77560066	4	77560066	ENSDARG00000081218	AL935186.2	-	744	downstream	-0.162423	7.66459	0.0450746	0.831867	1
4-55761163	4	55761163	ENSDARG00000115819	CT583728.24	+	3060	downstream	0.294841	7.19492	0.0447924	0.832386	1
24-30214161	24	30214161	ENSDARG00000101934	si:ch73-358j7.2	+	-1314	upstream	0.131115	7.29517	0.0436608	0.834486	1
16-15348288	16	15348288	ENSDARG00000036987	has2	-	39171	downstream	-0.113249	7.51053	0.0426291	0.836425	1
3-32881422	3	32881422	ENSDARG00000053260	zgc:113090	-	-7781	upstream	-0.185638	7.2852	0.0423771	0.836903	1
19-36678309	19	36678309	ENSDARG00000117031	CABZ01036526.1	+	-1782	upstream	-0.397054	7.23554	0.0422917	0.837065	1
10-6666659	10	6666659	ENSDARG00000095953	si:ch211-57m13.6	+	1748	inside	-0.163211	7.57167	0.0420469	0.83753	1
2-43170315	2	43170315	ENSDARG00000074118	ftr12	-	-18957	upstream	-0.165757	7.23062	0.0414809	0.838613	1
4-55754802	4	55754802	ENSDARG00000115819	CT583728.24	+	-3301	upstream	-0.39188	7.76909	0.0410923	0.83936	1
20-8746843	20	8746843	ENSDARG00000091901	CR388209.2	-	88251	downstream	0.278551	7.08146	0.0401373	0.841212	1
5-58610769	5	58610769	ENSDARG00000103164	zgc:194948	+	-54879	upstream	-0.274709	7.19998	0.039149	0.843154	1
7-55066730	7	55066730	ENSDARG00000117533	nadsyn1	-	-3264	upstream	-0.374588	7.33801	0.0378307	0.845784	1
4-64968440	4	64968440	ENSDARG00000100370	CT955963.1	+	-12971	upstream	-0.368449	7.14729	0.036737	0.848002	1
10-4419546	10	4419546	ENSDARG00000010729	CABZ01073795.1	-	-44356	upstream	0.411438	7.20499	0.0366922	0.848093	1
21-32541108	21	32541108	ENSDARG00000073704	si:dkeyp-72g9.4	-	-54024	upstream	-0.119223	8.03605	0.0364378	0.848614	1
7-4259719	7	4259719	ENSDARG00000105343	klhl33	+	-19120	upstream	-0.207773	7.20506	0.036149	0.849208	1
6-16841644	6	16841644	ENSDARG00000097141	BX664705.1	-	14943	downstream	-0.154892	7.12033	0.0360978	0.849314	1
17-1541194	17	1541194	ENSDARG00000074636	cep170b	+	-3709	upstream	0.150154	7.50215	0.0358731	0.849778	1
13-28897444	13	28897444	ENSDARG00000098392	ly6pge	+	-6515	upstream	-0.154834	7.27067	0.0354963	0.85056	1
7-24838683	7	24838683	ENSDARG00000002685	fam113	-	174	inside	-0.11299	7.18972	0.0347833	0.85205	1
20-50149246	20	50149246	ENSDARG00000067509	slc24a4b	+	33911	inside	-0.118741	7.48096	0.0342531	0.85317	1
15-33790805	15	33790805	ENSDARG00000099206	CR855379.1	+	-16545	upstream	0.115584	7.27076	0.0336327	0.85449	1
17-32205436	17	32205436	ENSDARG00000085514	CR407546.1	-	40819	downstream	-0.198282	7.63445	0.0333419	0.855114	1
9-1512635	9	1512635	ENSDARG00000063732	pde11a	+	7429	inside	0.350056	7.19971	0.0333202	0.85516	1
10-42613410	10	42613410	ENSDARG00000011190	fgfr1b	+	24019	inside	-0.34995	7.39322	0.0332955	0.855213	1
7-58390272	7	58390272	ENSDARG00000117517	CR354540.2	+	80374	downstream	-0.175088	7.61491	0.0318967	0.858255	1
16-22083527	16	22083527	ENSDARG00000092020	CR855277.1	-	-19007	upstream	0.125744	7.19999	0.029428	0.863795	1
9-1512653	9	1512653	ENSDARG00000063732	pde11a	+	7447	inside	-0.322257	7.18414	0.028537	0.865852	1
7-58390258	7	58390258	ENSDARG00000117517	CR354540.2	+	80360	downstream	0.115335	7.69423	0.0273318	0.868689	1
7-23423466	7	23423466	ENSDARG00000080681	dre-mir-730	+	61304	downstream	0.354681	7.28041	0.026787	0.869993	1
7-61732909	7	61732909	ENSDARG00000038865	acox3	+	-31131	upstream	0.115044	7.22052	0.0266021	0.870439	1
3-2040955	3	2040955	ENSDARG00000076573	si:dkey-88j15.3	-	-7850	upstream	-0.127917	7.16845	0.0259569	0.872006	1
4-55760024	4	55760024	ENSDARG00000115819	CT583728.24	+	1921	downstream	-0.126801	7.27544	0.0257593	0.87249	1
22-25284553	22	25284553	ENSDARG00000087583	zgc:171717	+	-4807	upstream	0.0904607	7.18461	0.024581	0.875416	1
4-54669525	4	54669525	ENSDARG00000105245	CR388413.5	+	-49279	upstream	-0.0839404	7.44218	0.0245308	0.875542	1
8-34995229	8	34995229	ENSDARG00000112710	BX005361.3	+	-3341	upstream	-0.170637	7.6384	0.0242631	0.876217	1
7-61716645	7	61716645	ENSDARG00000068258	lrch4	-	-33222	upstream	-0.0968122	7.28539	0.0236616	0.877749	1
4-77560050	4	77560050	ENSDARG00000081218	AL935186.2	-	760	downstream	-0.288045	7.66459	0.0231355	0.879105	1
15-7290844	15	7290844	ENSDARG00000100227	SLC7A1	-	46693	downstream	-0.286805	7.53947	0.0229628	0.879554	1
3-2041004	3	2041004	ENSDARG00000076573	si:dkey-88j15.3	-	-7899	upstream	-0.150722	7.16845	0.0222542	0.881413	1
15-33790853	15	33790853	ENSDARG00000099206	CR855379.1	+	-16497	upstream	0.0901918	7.26579	0.0221006	0.88182	1
9-1512610	9	1512610	ENSDARG00000063732	pde11a	+	7404	inside	0.0881735	7.19971	0.0218298	0.882541	1
3-32880423	3	32880423	ENSDARG00000053260	zgc:113090	-	-6782	upstream	-0.111844	7.3425	0.0214916	0.883448	1
4-32808390	4	32808390	ENSDARG00000088245	si:dkey-16p6.1	+	36177	downstream	-0.275983	7.25098	0.0213893	0.883723	1
18-50069051	18	50069051	ENSDARG00000077007	abcc8b	-	14357	inside	0.0838515	7.31405	0.0211418	0.884393	1
7-61716595	7	61716595	ENSDARG00000068258	lrch4	-	-33172	upstream	-0.144117	7.27566	0.0209238	0.884987	1
2-37408713	2	37408713	ENSDARG00000094449	BX511231.1	-	444	inside	-0.0887977	7.26067	0.0207684	0.885412	1
19-31120564	19	31120564	ENSDARG00000095601	BX465206.1	-	-36591	upstream	0.141378	7.5148	0.0202178	0.88693	1
22-21371076	22	21371076	ENSDARG00000062103	ankrd24	-	21672	inside	-0.104467	7.69028	0.0199907	0.887563	1
2-14712183	2	14712183	ENSDARG00000080774	CR388189.1	+	-1211	upstream	0.0486434	8.56604	0.0198211	0.888038	1
8-34995174	8	34995174	ENSDARG00000112710	BX005361.3	+	-3396	upstream	-0.152468	7.64222	0.0191661	0.889891	1
4-55754804	4	55754804	ENSDARG00000115819	CT583728.24	+	-3299	upstream	0.147509	7.77609	0.0189156	0.890609	1
12-1243850	12	1243850	ENSDARG00000103614	pemt	+	-42792	upstream	-0.080516	7.32823	0.0188993	0.890656	1
8-39537738	8	39537738	ENSDARG00000075565	lzts1	+	25806	inside	-0.213399	7.21027	0.0188627	0.890761	1
14-12850069	14	12850069	ENSDARG00000037498	gria3b	-	-12637	upstream	0.186849	7.05305	0.0188513	0.890794	1
15-17046127	15	17046127	ENSDARG00000042332	plin2	+	15654	inside	-0.0971277	7.21018	0.0186916	0.891254	1
1-39117950	1	39117950	ENSDARG00000117532	BX957306.1	+	189314	downstream	-0.18457	7.26055	0.0184957	0.891822	1
1-44191126	1	44191126	ENSDARG00000078233	ctnnd1	+	17881	inside	0.154822	7.02432	0.0184701	0.891897	1
17-1540764	17	1540764	ENSDARG00000074636	cep170b	+	-4139	upstream	-0.148491	7.57995	0.0181409	0.892859	1
4-55754849	4	55754849	ENSDARG00000115819	CT583728.24	+	-3254	upstream	-0.0729329	7.77261	0.0180028	0.893265	1
1-27641771	1	27641771	ENSDARG00000104096	si:dkey-29d5.1	+	-71578	upstream	0.0716089	7.36586	0.0176619	0.894274	1
8-34001007	8	34001007	ENSDARG00000013615	pbx3b	-	64566	inside	0.291535	7.13115	0.0176516	0.894305	1
9-20062439	9	20062439	ENSDARG00000093861	BX957345.1	-	-97667	upstream	0.0381088	7.17395	0.0175464	0.894618	1
18-29680556	18	29680556	ENSDARG00000043635	cmc2	-	217813	downstream	0.0980829	7.26052	0.0167902	0.896901	1
20-8746859	20	8746859	ENSDARG00000091901	CR388209.2	-	88235	downstream	-0.0859753	7.08146	0.0159848	0.899391	1
2-14712249	2	14712249	ENSDARG00000080774	CR388189.1	+	-1145	upstream	0.0605052	8.41143	0.0158459	0.899827	1
20-8746852	20	8746852	ENSDARG00000091901	CR388209.2	-	88242	downstream	-0.0839446	7.08146	0.0155248	0.900841	1
10-12271833	10	12271833	ENSDARG00000113923	CR388225.1	+	-61420	upstream	0.118114	7.25066	0.0142381	0.905019	1
17-1540747	17	1540747	ENSDARG00000074636	cep170b	+	-4156	upstream	0.0717661	7.56796	0.0140975	0.905487	1
16-22083561	16	22083561	ENSDARG00000092020	CR855277.1	-	-19041	upstream	-0.181266	7.19479	0.0132946	0.908206	1
4-33159002	4	33159002	ENSDARG00000095596	si:dkeyp-4f2.6	+	19140	downstream	-0.210586	7.53103	0.0130168	0.909165	1
16-22083544	16	22083544	ENSDARG00000092020	CR855277.1	-	-19024	upstream	-0.178995	7.19999	0.0129273	0.909477	1
8-34980497	8	34980497	ENSDARG00000114291	BX005361.4	+	-7984	upstream	-0.206321	7.42427	0.012537	0.910848	1
22-8473628	22	8473628	ENSDARG00000112069	CABZ01046407.1	+	-15772	upstream	-0.0790241	7.16855	0.012497	0.91099	1
4-55755447	4	55755447	ENSDARG00000115819	CT583728.24	+	-2656	upstream	-0.206096	8.06114	0.0124809	0.911047	1
20-54066472	20	54066472	ENSDARG00000052408	mgat2	-	8664	downstream	-0.147477	7.44623	0.0122762	0.911777	1
1-29354709	1	29354709	ENSDARG00000096643	BX908780.4	-	-27761	upstream	-0.0756844	7.41126	0.0118761	0.91322	1
1678473	7	6495	ENSDARG00000114910	FO704772.2	+	-1158	upstream	-0.199332	8.02429	0.0117795	0.913573	1
17-1540763	17	1540763	ENSDARG00000074636	cep170b	+	-4140	upstream	-0.108666	7.41142	0.0117057	0.913843	1
20-54066503	20	54066503	ENSDARG00000052408	mgat2	-	8633	downstream	-0.143116	7.73721	0.0116566	0.914023	1
17-1541156	17	1541156	ENSDARG00000074636	cep170b	+	-3747	upstream	-0.197668	7.54354	0.0116116	0.914188	1
8-38729986	8	38729986	ENSDARG00000060518	pcsk5b	-	80247	inside	-0.197364	7.30958	0.011587	0.914279	1
20-54066443	20	54066443	ENSDARG00000052408	mgat2	-	8693	downstream	0.142582	7.44623	0.0115351	0.91447	1
4-32873284	4	32873284	ENSDARG00000109802	BX324003.2	-	15152	inside	-0.0631639	7.84084	0.0115198	0.914527	1
8-38729947	8	38729947	ENSDARG00000060518	pcsk5b	-	80286	inside	-0.1961	7.30958	0.011452	0.914778	1
8-38729977	8	38729977	ENSDARG00000060518	pcsk5b	-	80256	inside	-0.1961	7.30958	0.011452	0.914778	1
2357823	7	8355	ENSDARG00000114910	FO704772.2	+	702	downstream	0.074969	7.97362	0.0109719	0.916577	1
13-29442530	13	29442530	ENSDARG00000054890	rgra	-	13329	downstream	-0.133978	7.45951	0.0107504	0.91742	1
3-32880388	3	32880388	ENSDARG00000053260	zgc:113090	-	-6747	upstream	-0.0615635	7.25555	0.0107401	0.917459	1
7-13019343	7	13019343	ENSDARG00000078060	syt7b	+	-20083	upstream	-0.112077	7.40227	0.0107031	0.917601	1
17-1540807	17	1540807	ENSDARG00000074636	cep170b	+	-4096	upstream	-0.10308	7.58385	0.0105108	0.918342	1
4-48519507	4	48519507	ENSDARG00000095106	si:dkey-28k24.2	-	-21885	upstream	0.0839532	7.37479	0.0103015	0.919156	1
19-46878754	19	46878754	ENSDARG00000100195	AL953858.1	+	54031	downstream	-0.0867202	7.5143	0.0101871	0.919605	1
4-77560078	4	77560078	ENSDARG00000081218	AL935186.2	-	732	downstream	-0.0518838	7.66459	0.00998208	0.920416	1
5-54286596	5	54286596	ENSDARG00000098786	rangrf	+	6461	inside	-0.131658	7.36597	0.0099405	0.920581	1
2-43170241	2	43170241	ENSDARG00000074118	ftr12	-	-18883	upstream	-0.0688025	7.23565	0.00955404	0.922135	1
20-25829773	20	25829773	ENSDARG00000043019	exoc1	-	48834	downstream	-0.17635	7.71965	0.00946294	0.922506	1
2-51544614	2	51544614	ENSDARG00000101802	LO018493.1	-	-23535	upstream	0.219878	7.99474	0.00942762	0.92265	1
11-11825620	11	11825620	ENSDARG00000058663	pimr94	+	-17104	upstream	-0.131486	7.22027	0.00940587	0.922739	1
2-51544656	2	51544656	ENSDARG00000101802	LO018493.1	-	-23577	upstream	0.217026	8.15809	0.0091403	0.923834	1
22-26009974	22	26009974	ENSDARG00000110069	pdgfaa	-	-4080	upstream	0.0526705	7.48954	0.00909485	0.924023	1
14-12850087	14	12850087	ENSDARG00000037498	gria3b	-	-12655	upstream	0.172097	7.05305	0.00907964	0.924087	1
17-7341499	17	7341499	ENSDARG00000029234	stxbp5b	-	9989	inside	0.103295	7.38877	0.00888474	0.924903	1
1-44628909	1	44628909	ENSDARG00000037748	slc43a1b	-	9149	inside	0.149345	7.16867	0.00874058	0.925513	1
11-14359092	11	14359092	ENSDARG00000101341	si:ch211-262i1.6	+	15647	downstream	-0.0813606	7.18421	0.00867414	0.925796	1
15-17261776	15	17261776	ENSDARG00000041586	dhx40	+	3530	inside	-0.167155	7.10905	0.00861655	0.926042	1
15-17261768	15	17261768	ENSDARG00000041586	dhx40	+	3522	inside	0.166393	7.10905	0.00854799	0.926336	1
9-4347117	9	4347117	ENSDARG00000112749	FP015810.1	+	-82476	upstream	0.207566	7.2409	0.00838611	0.927035	1
15-33790771	15	33790771	ENSDARG00000099206	CR855379.1	+	-16579	upstream	0.206836	7.27565	0.00831739	0.927334	1
9-4347123	9	4347123	ENSDARG00000112749	FP015810.1	+	-82470	upstream	0.206511	7.2409	0.00828727	0.927465	1
4-30580600	4	30580600	ENSDARG00000104074	znf1052	-	-52361	upstream	0.0629027	7.15284	0.00826976	0.927542	1
17-1540455	17	1540455	ENSDARG00000074636	cep170b	+	-4448	upstream	0.201688	7.48936	0.0078262	0.929506	1
19-31120526	19	31120526	ENSDARG00000095601	BX465206.1	-	-36553	upstream	0.0651691	7.16874	0.0076342	0.930374	1
2-14678845	2	14678845	ENSDARG00000111709	CR388189.6	+	3050	downstream	0.198788	7.48961	0.00756906	0.930671	1
1-44191082	1	44191082	ENSDARG00000078233	ctnnd1	+	17837	inside	-0.0615348	7.03016	0.00753793	0.930814	1
20-54066473	20	54066473	ENSDARG00000052408	mgat2	-	8663	downstream	-0.0419487	7.73364	0.00744336	0.931248	1
20-45967039	20	45967039	ENSDARG00000096676	AL929237.3	-	16401	inside	0.0484737	7.23575	0.00740987	0.931402	1
4-55759998	4	55759998	ENSDARG00000115819	CT583728.24	+	1895	downstream	-0.152423	7.27544	0.0073315	0.931765	1
17-1540720	17	1540720	ENSDARG00000074636	cep170b	+	-4183	upstream	-0.111859	7.41589	0.00724526	0.932167	1
16-22083553	16	22083553	ENSDARG00000092020	CR855277.1	-	-19033	upstream	0.186773	7.19479	0.00660213	0.93524	1
11-41193597	11	41193597	ENSDARG00000117437	CABZ01087025.2	+	1268	inside	-0.185808	7.19495	0.00654159	0.935537	1
19-36678267	19	36678267	ENSDARG00000117031	CABZ01036526.1	+	-1824	upstream	0.0690445	7.22034	0.0065092	0.935697	1
4-48513360	4	48513360	ENSDARG00000095106	si:dkey-28k24.2	-	-15738	upstream	0.0400238	7.58739	0.00639891	0.936243	1
22-30495141	22	30495141	ENSDARG00000111856	BX649490.4	+	-1219	upstream	-0.139576	7.36582	0.0062688	0.936893	1
16-23442130	16	23442130	ENSDARG00000009978	icn	+	10941	downstream	0.0304158	7.46843	0.00623803	0.937048	1
15-46636668	15	46636668	ENSDARG00000011463	CABZ01044048.1	+	31186	downstream	-0.0748554	7.19479	0.00623718	0.937052	1
20-50149284	20	50149284	ENSDARG00000067509	slc24a4b	+	33949	inside	-0.0535371	7.46811	0.00621931	0.937142	1
17-1540710	17	1540710	ENSDARG00000074636	cep170b	+	-4193	upstream	-0.0419821	7.57973	0.00616094	0.937437	1
10-6666636	10	6666636	ENSDARG00000095953	si:ch211-57m13.6	+	1725	inside	0.0493305	7.57967	0.00593359	0.9386	1
5-58610786	5	58610786	ENSDARG00000103164	zgc:194948	+	-54862	upstream	-0.043316	7.19483	0.00588171	0.938868	1
15-33790801	15	33790801	ENSDARG00000099206	CR855379.1	+	-16549	upstream	-0.0631404	7.27565	0.0058578	0.938992	1
102452	7	2180	ENSDARG00000111902	FO704772.1	+	-3116	upstream	-0.0393854	7.44659	0.00578468	0.939374	1
4-70677985	4	70677985	ENSDARG00000104787	si:dkey-28k24.2	+	-34822	upstream	-0.0463515	7.44217	0.00559923	0.940352	1
20-54066476	20	54066476	ENSDARG00000052408	mgat2	-	8660	downstream	-0.127839	7.73721	0.00539264	0.94146	1
13-28897462	13	28897462	ENSDARG00000098392	ly6pge	+	-6497	upstream	0.167669	7.33779	0.00516242	0.942721	1
9-20062434	9	20062434	ENSDARG00000093861	BX957345.1	-	-97662	upstream	-0.0658463	7.17395	0.00490435	0.944169	1
20-54066532	20	54066532	ENSDARG00000052408	mgat2	-	8604	downstream	0.0397595	7.8602	0.00478587	0.944846	1
18-28938976	18	28938976	ENSDARG00000093015	si:ch211-174j14.2	-	-64	upstream	-0.0861083	7.36569	0.0047167	0.945246	1
13-21088850	13	21088850	ENSDARG00000098091	BX000463.1	+	232239	downstream	0.16142	7.69404	0.00469569	0.945368	1
21-40794742	21	40794742	ENSDARG00000019651	zgc:162239	-	4662	inside	0.0504681	7.43352	0.00446586	0.946719	1
23-5923393	23	5923393	ENSDARG00000117297	CABZ01026153.1	+	51887	downstream	0.0633198	7.18447	0.00435351	0.947393	1
8-34001023	8	34001023	ENSDARG00000013615	pbx3b	-	64550	inside	-0.0769431	7.12573	0.00394926	0.949891	1
2-43170306	2	43170306	ENSDARG00000074118	ftr12	-	-18948	upstream	-0.105198	7.23565	0.0038821	0.950319	1
4-48513327	4	48513327	ENSDARG00000095106	si:dkey-28k24.2	-	-15705	upstream	-0.0369574	7.57153	0.00358099	0.952282	1
15-17046184	15	17046184	ENSDARG00000042332	plin2	+	15711	inside	0.0580776	7.21531	0.00353242	0.952606	1
22-30568806	22	30568806	ENSDARG00000091718	BX649490.1	-	6132	inside	-0.0804059	7.55984	0.00347714	0.952978	1
13-21088834	13	21088834	ENSDARG00000098091	BX000463.1	+	232223	downstream	0.140877	7.69035	0.00341506	0.953399	1
11-14359073	11	14359073	ENSDARG00000101341	si:ch211-262i1.6	+	15628	downstream	-0.0797272	7.18421	0.00341447	0.953403	1
4-55754855	4	55754855	ENSDARG00000115819	CT583728.24	+	-3248	upstream	0.0928359	7.77609	0.00328268	0.95431	1
2-12732768	2	12732768	ENSDARG00000097553	BX908750.1	+	-65598	upstream	-0.0783458	7.17392	0.00327519	0.954363	1
11-14359082	11	14359082	ENSDARG00000101341	si:ch211-262i1.6	+	15637	downstream	-0.0782095	7.18421	0.00326573	0.954428	1
10-16820833	10	16820833	ENSDARG00000103135	stoml2	-	47378	downstream	-0.0941255	7.30475	0.00324052	0.954604	1
20-37110520	20	37110520	ENSDARG00000096733	BX855623.1	+	-146134	upstream	0.0938838	7.52665	0.00323955	0.954611	1
16-4257808	16	4257808	ENSDARG00000117664	CU469524.2	-	-15823	upstream	-0.0311476	7.51886	0.00311475	0.955493	1
20-37110542	20	37110542	ENSDARG00000096733	BX855623.1	+	-146112	upstream	0.0304664	7.52253	0.00308175	0.955729	1
15-11134083	15	11134083	ENSDARG00000097888	BX293559.1	-	-34363	upstream	0.120493	7.30923	0.00301259	0.956228	1
1-44761555	1	44761555	ENSDARG00000051993	si:dkey-9i23.4	+	-6102	upstream	-0.0354821	7.0703	0.00291208	0.956964	1
2-14678822	2	14678822	ENSDARG00000111709	CR388189.6	+	3027	downstream	-0.0611954	7.47259	0.00286006	0.95735	1
2-21796842	2	21796842	ENSDARG00000075211	chd7	-	23855	inside	0.0454698	7.42922	0.00255229	0.959708	1
20-25830810	20	25830810	ENSDARG00000043019	exoc1	-	47797	downstream	0.123973	7.7091	0.00252209	0.959947	1
5-826533	5	826533	ENSDARG00000089382	zgc:158463	-	-613	upstream	0.0490324	8.22047	0.00249784	0.96014	1
21-4658230	21	4658230	ENSDARG00000109364	BX469935.1	-	-18224	upstream	0.120732	7.1791	0.00239771	0.960946	1
22-37207150	22	37207150	ENSDARG00000117324	LO018196.1	-	122967	downstream	-0.0267528	7.29488	0.0023909	0.961002	1
4-66781733	4	66781733	ENSDARG00000101174	BX649556.1	+	-19132	upstream	0.016367	7.29026	0.00227199	0.961983	1
21-21158214	21	21158214	ENSDARG00000074777	ank1b	-	-9591	upstream	0.0333333	7.37943	0.00222995	0.962336	1
4-55760967	4	55760967	ENSDARG00000115819	CT583728.24	+	2864	downstream	-0.0738279	7.75527	0.00220738	0.962527	1
2255556	7	8075	ENSDARG00000114910	FO704772.2	+	422	downstream	-0.0292321	8.3521	0.00213471	0.963149	1
4-41745503	4	41745503	ENSDARG00000113626	znf976	-	26812	inside	0.114116	7.27555	0.00207054	0.963706	1
25-6098276	25	6098276	ENSDARG00000045932	cpeb1a	-	-15767	upstream	0.104714	7.42025	0.00186555	0.965548	1
9-1512621	9	1512621	ENSDARG00000063732	pde11a	+	7415	inside	0.00990094	7.19454	0.00182628	0.965913	1
12-33578419	12	33578419	ENSDARG00000053474	tdrkh	-	3963	inside	0.0384048	7.34249	0.00173533	0.966772	1
1681029	7	6502	ENSDARG00000114910	FO704772.2	+	-1151	upstream	-0.0135845	7.99473	0.00171551	0.966962	1
22-21371094	22	21371094	ENSDARG00000062103	ankrd24	-	21654	inside	0.0301901	7.24061	0.00171548	0.966962	1
15-7290692	15	7290692	ENSDARG00000100227	SLC7A1	-	46845	downstream	-0.0599591	7.33815	0.00161183	0.967975	1
25-25288992	25	25288992	ENSDARG00000103976	BX544877.2	+	-21071	upstream	-0.0559878	7.3795	0.00146352	0.969484	1
1673725	7	6482	ENSDARG00000114910	FO704772.2	+	-1171	upstream	0.0412905	8.02429	0.00145839	0.969537	1
4-32808341	4	32808341	ENSDARG00000088245	si:dkey-16p6.1	+	36128	downstream	0.0561315	7.25098	0.00140882	0.970059	1
20-31580488	20	31580488	ENSDARG00000092900	BX927258.1	+	-141764	upstream	0.032036	7.09801	0.00137143	0.970459	1
2366955	7	8380	ENSDARG00000114910	FO704772.2	+	727	downstream	-0.0527858	7.9584	0.00134555	0.970739	1
2361476	7	8365	ENSDARG00000114910	FO704772.2	+	712	downstream	-0.0521272	7.96148	0.00132069	0.97101	1
17-1540769	17	1540769	ENSDARG00000074636	cep170b	+	-4134	upstream	0.0954502	7.41141	0.00130653	0.971166	1
17-1540780	17	1540780	ENSDARG00000074636	cep170b	+	-4123	upstream	0.0950219	7.41141	0.00129093	0.971339	1
8-3013195	8	3013195	ENSDARG00000031222	lhx2b	+	-71925	upstream	0.0275382	7.18439	0.00121116	0.972238	1
2-56482440	2	56482440	ENSDARG00000067872	CU469531.1	+	-5228	upstream	0.0305869	8.00062	0.00118887	0.972494	1
4-43885069	4	43885069	ENSDARG00000087518	si:dkey-261p22.1	-	-21967	upstream	-0.0417764	7.25572	0.00107261	0.973873	1
9-4228664	9	4228664	ENSDARG00000104119	kalrna	+	-22254	upstream	0.0170354	7.32862	0.00106316	0.973989	1
5-66143772	5	66143772	ENSDARG00000052109	zgc:114041	+	11378	inside	0.0833623	7.25576	0.000925685	0.975728	1
11-38017454	11	38017454	ENSDARG00000070214	slc41a1	-	-20035	upstream	-0.0337825	7.25588	0.000853938	0.976687	1
2374625	7	8401	ENSDARG00000114910	FO704772.2	+	748	downstream	-0.0362564	7.95841	0.000815539	0.977217	1
20-4138331	20	4138331	ENSDARG00000114538	CABZ01042336.1	-	-12077	upstream	0.0225264	7.33295	0.000810333	0.97729	1
23-44571376	23	44571376	ENSDARG00000087392	si:ch73-160p18.3	-	2683	inside	0.0790523	7.31888	0.000794965	0.977507	1
1-44761579	1	44761579	ENSDARG00000051993	si:dkey-9i23.4	+	-6078	upstream	-0.0147003	7.07596	0.000514802	0.981898	1
2365859	7	8377	ENSDARG00000114910	FO704772.2	+	724	downstream	-0.02424	7.95537	0.000514114	0.98191	1
18-28299657	18	28299657	ENSDARG00000095779	CR769777.2	+	-4234	upstream	0.0425369	7.37472	0.000398832	0.984067	1
2383756	7	8426	ENSDARG00000114910	FO704772.2	+	773	downstream	0.0110309	7.94925	0.000363192	0.984795	1
4-43885056	4	43885056	ENSDARG00000087518	si:dkey-261p22.1	-	-21954	upstream	0.0532676	7.25572	0.00024561	0.987496	1
2380104	7	8416	ENSDARG00000114910	FO704772.2	+	763	downstream	-0.00653523	7.9615	0.000195384	0.988848	1
25-25288978	25	25288978	ENSDARG00000103976	BX544877.2	+	-21085	upstream	-0.00454606	7.33312	0.000167427	0.989676	1
4-55754878	4	55754878	ENSDARG00000115819	CT583728.24	+	-3225	upstream	0.0210777	7.76563	0.000136163	0.99069	1
20-37110539	20	37110539	ENSDARG00000096733	BX855623.1	+	-146115	upstream	-0.00163117	7.52253	0.000101505	0.991961	1
4-55755457	4	55755457	ENSDARG00000115819	CT583728.24	+	-2646	upstream	0.0246619	8.06114	9.83581e-05	0.992087	1
2-14712187	2	14712187	ENSDARG00000080774	CR388189.1	+	-1207	upstream	0.00394669	8.57004	4.81318e-05	0.994465	1
17-1541163	17	1541163	ENSDARG00000074636	cep170b	+	-3740	upstream	0.0105959	7.54354	3.29638e-05	0.995419	1
10-6048372	10	6048372	ENSDARG00000103025	hmgcs1	+	37802	downstream	-0.00618895	7.39781	1.63124e-05	0.996777	1
23-44571350	23	44571350	ENSDARG00000087392	si:ch73-160p18.3	-	2709	inside	-0.00180146	7.3332	1.07002e-05	0.99739	1
20-3961779	20	3961779	ENSDARG00000088444	selenol	-	-8148	upstream	0.00623738	7.47261	8.90407e-06	0.997619	1
14-13270442	14	13270442	ENSDARG00000100707	si:dkey-48g21.7	+	-83259	upstream	-0.00720191	7.30446	4.34218e-06	0.998337	1
21-5535920	21	5535920	ENSDARG00000102159	ly6m6	+	4782	inside	-0.00769537	7.10933	2.17863e-06	0.998822	1
7-23420562	7	23420562	ENSDARG00000080681	dre-mir-730	+	58400	downstream	-0.00794504	7.16306	1.33995e-06	0.999076	1
10-12271813	10	12271813	ENSDARG00000113923	CR388225.1	+	-61440	upstream	0.0409452	7.29479	1.06871e-06	0.999175	1
13-4112137	13	4112137	ENSDARG00000010681	tjap1	-	22004	inside	0.00770281	7.09273	1.00225e-06	0.999201	1
22-27887586	22	27887586	ENSDARG00000105175	CR547131.1	-	-177894	upstream	-0.0030407	7.04735	5.88288e-07	0.999388	1
2-14712223	2	14712223	ENSDARG00000080774	CR388189.1	+	-1171	upstream	0.0217199	8.57205	4.53678e-08	0.99983	1
13-19270916	13	19270916	ENSDARG00000076815	eif3s10	+	-13020	upstream	0.539417	7.38895	9.94531e-09	0.99992	1
21-25318771	21	25318771	ENSDARG00000105820	or132-1	+	-4560	upstream	-0.550663	7.16845	9.14521e-09	0.999924	1
6-19278464	6	19278464	ENSDARG00000099476	zgc:174863	-	-7254	upstream	0.388966	7.2407	4.75787e-09	0.999945	1
25-6098298	25	6098298	ENSDARG00000045932	cpeb1a	-	-15789	upstream	-0.566206	7.42025	4.68931e-09	0.999945	1
25-6098284	25	6098284	ENSDARG00000045932	cpeb1a	-	-15775	upstream	-0.566206	7.42025	4.68931e-09	0.999945	1
25-6098314	25	6098314	ENSDARG00000045932	cpeb1a	-	-15805	upstream	-0.566206	7.42025	4.68931e-09	0.999945	1
25-6098316	25	6098316	ENSDARG00000045932	cpeb1a	-	-15807	upstream	-0.566206	7.42025	4.68931e-09	0.999945	1
25-6098297	25	6098297	ENSDARG00000045932	cpeb1a	-	-15788	upstream	-0.566206	7.42025	4.6893e-09	0.999945	1
25-6098277	25	6098277	ENSDARG00000045932	cpeb1a	-	-15768	upstream	-0.566206	7.42025	4.6893e-09	0.999945	1
25-6098296	25	6098296	ENSDARG00000045932	cpeb1a	-	-15787	upstream	-0.566206	7.42025	4.6893e-09	0.999945	1
4-64188792	4	64188792	ENSDARG00000099414	BX914205.1	-	-7943	upstream	0.398722	7.10924	4.11542e-09	0.999949	1
4-64188788	4	64188788	ENSDARG00000099414	BX914205.1	-	-7939	upstream	0.398722	7.1147	4.10217e-09	0.999949	1
4-64188816	4	64188816	ENSDARG00000099414	BX914205.1	-	-7967	upstream	0.398722	7.1147	4.10217e-09	0.999949	1
13-19270948	13	19270948	ENSDARG00000076815	eif3s10	+	-12988	upstream	0.539417	7.3844	2.94508e-09	0.999957	1
13-19270957	13	19270957	ENSDARG00000076815	eif3s10	+	-12979	upstream	0.539417	7.38441	2.94501e-09	0.999957	1
13-19270932	13	19270932	ENSDARG00000076815	eif3s10	+	-13004	upstream	0.539417	7.38443	2.94477e-09	0.999957	1
13-19270902	13	19270902	ENSDARG00000076815	eif3s10	+	-13034	upstream	0.539417	7.38895	2.94293e-09	0.999957	1
13-19270905	13	19270905	ENSDARG00000076815	eif3s10	+	-13031	upstream	0.539417	7.38895	2.94293e-09	0.999957	1
13-19270903	13	19270903	ENSDARG00000076815	eif3s10	+	-13033	upstream	0.539417	7.38895	2.94293e-09	0.999957	1
13-19270923	13	19270923	ENSDARG00000076815	eif3s10	+	-13013	upstream	0.539417	7.38895	2.94293e-09	0.999957	1
13-19270949	13	19270949	ENSDARG00000076815	eif3s10	+	-12987	upstream	0.539417	7.38895	2.94293e-09	0.999957	1
13-44914394	13	44914394	ENSDARG00000113496	CR786566.2	-	-42795	upstream	-0.298143	7.23573	2.84544e-09	0.999957	1
13-19270931	13	19270931	ENSDARG00000076815	eif3s10	+	-13005	upstream	0.516191	7.38437	2.81661e-09	0.999958	1
6-18314846	6	18314846	ENSDARG00000103485	card14	+	16402	inside	-0.329055	7.75856	2.74258e-09	0.999958	1
6-18314836	6	18314836	ENSDARG00000103485	card14	+	16392	inside	-0.329055	7.75856	2.74258e-09	0.999958	1
6-18314853	6	18314853	ENSDARG00000103485	card14	+	16409	inside	-0.329055	7.75856	2.74258e-09	0.999958	1
13-19270962	13	19270962	ENSDARG00000076815	eif3s10	+	-12974	upstream	0.516228	7.38442	2.68487e-09	0.999959	1
25-2154156	25	2154156	ENSDARG00000097946	CR354430.3	-	-22695	upstream	-0.242753	7.11489	2.64772e-09	0.999959	1
21-25318787	21	25318787	ENSDARG00000105820	or132-1	+	-4544	upstream	-0.550663	7.16847	2.6127e-09	0.999959	1
21-25318774	21	25318774	ENSDARG00000105820	or132-1	+	-4557	upstream	-0.550663	7.16847	2.61225e-09	0.999959	1
2-14798069	2	14798069	ENSDARG00000092949	si:ch73-366i20.1	-	236	inside	0.529413	7.29977	2.57799e-09	0.999959	1
2-14798056	2	14798056	ENSDARG00000092949	si:ch73-366i20.1	-	249	inside	0.529413	7.29977	2.57799e-09	0.999959	1
2-14798068	2	14798068	ENSDARG00000092949	si:ch73-366i20.1	-	237	inside	0.529413	7.29977	2.57799e-09	0.999959	1
2-14798078	2	14798078	ENSDARG00000092949	si:ch73-366i20.1	-	227	inside	0.529413	7.29977	2.57799e-09	0.999959	1
2-14798086	2	14798086	ENSDARG00000092949	si:ch73-366i20.1	-	219	inside	0.529413	7.29977	2.57799e-09	0.999959	1
13-19270939	13	19270939	ENSDARG00000076815	eif3s10	+	-12997	upstream	0.492663	7.37982	2.40751e-09	0.999961	1
13-25705395	13	25705395	ENSDARG00000091212	si:dkey-192p21.6	-	15512	inside	-0.458899	7.2604	2.29471e-09	0.999962	1
13-25705367	13	25705367	ENSDARG00000091212	si:dkey-192p21.6	-	15540	inside	-0.458899	7.26041	2.29444e-09	0.999962	1
13-25705364	13	25705364	ENSDARG00000091212	si:dkey-192p21.6	-	15543	inside	-0.458899	7.26535	2.29376e-09	0.999962	1
13-25705368	13	25705368	ENSDARG00000091212	si:dkey-192p21.6	-	15539	inside	-0.458899	7.26535	2.29376e-09	0.999962	1
13-25705376	13	25705376	ENSDARG00000091212	si:dkey-192p21.6	-	15531	inside	-0.458899	7.26535	2.29376e-09	0.999962	1
13-25705387	13	25705387	ENSDARG00000091212	si:dkey-192p21.6	-	15520	inside	-0.458899	7.26535	2.29376e-09	0.999962	1
13-25705389	13	25705389	ENSDARG00000091212	si:dkey-192p21.6	-	15518	inside	-0.458899	7.26535	2.29376e-09	0.999962	1
13-25705394	13	25705394	ENSDARG00000091212	si:dkey-192p21.6	-	15513	inside	-0.458899	7.26535	2.29376e-09	0.999962	1
13-25705409	13	25705409	ENSDARG00000091212	si:dkey-192p21.6	-	15498	inside	-0.458899	7.26535	2.29376e-09	0.999962	1
13-25705414	13	25705414	ENSDARG00000091212	si:dkey-192p21.6	-	15493	inside	-0.458899	7.26535	2.29376e-09	0.999962	1
13-25705422	13	25705422	ENSDARG00000091212	si:dkey-192p21.6	-	15485	inside	-0.458899	7.26535	2.29376e-09	0.999962	1
13-25705392	13	25705392	ENSDARG00000091212	si:dkey-192p21.6	-	15515	inside	-0.458899	7.26535	2.29376e-09	0.999962	1
13-25705396	13	25705396	ENSDARG00000091212	si:dkey-192p21.6	-	15511	inside	-0.458899	7.26535	2.29375e-09	0.999962	1
12-6933369	12	6933369	ENSDARG00000008127	pcdh15b	-	-27994	upstream	-0.512185	7.25066	2.29129e-09	0.999962	1
12-6933372	12	6933372	ENSDARG00000008127	pcdh15b	-	-27997	upstream	-0.512185	7.25066	2.29129e-09	0.999962	1
12-6933378	12	6933378	ENSDARG00000008127	pcdh15b	-	-28003	upstream	-0.512185	7.25066	2.29129e-09	0.999962	1
12-6933347	12	6933347	ENSDARG00000008127	pcdh15b	-	-27972	upstream	-0.512185	7.24567	2.28978e-09	0.999962	1
12-6933354	12	6933354	ENSDARG00000008127	pcdh15b	-	-27979	upstream	-0.512185	7.24567	2.28978e-09	0.999962	1
12-6933363	12	6933363	ENSDARG00000008127	pcdh15b	-	-27988	upstream	-0.512185	7.24567	2.28978e-09	0.999962	1
12-6933364	12	6933364	ENSDARG00000008127	pcdh15b	-	-27989	upstream	-0.512185	7.24567	2.28978e-09	0.999962	1
12-6933368	12	6933368	ENSDARG00000008127	pcdh15b	-	-27993	upstream	-0.512185	7.24567	2.28978e-09	0.999962	1
12-6933349	12	6933349	ENSDARG00000008127	pcdh15b	-	-27974	upstream	-0.512185	7.24066	2.28849e-09	0.999962	1
20-4929356	20	4929356	ENSDARG00000092335	BX649499.1	-	-21879	upstream	0.275203	7.30483	2.20289e-09	0.999963	1
25-2154175	25	2154175	ENSDARG00000097946	CR354430.3	-	-22714	upstream	-0.206888	7.12037	2.06707e-09	0.999964	1
25-2154171	25	2154171	ENSDARG00000097946	CR354430.3	-	-22710	upstream	-0.206888	7.12037	2.06706e-09	0.999964	1
13-25705377	13	25705377	ENSDARG00000091212	si:dkey-192p21.6	-	15530	inside	-0.436105	7.26042	2.02032e-09	0.999964	1
13-25705388	13	25705388	ENSDARG00000091212	si:dkey-192p21.6	-	15519	inside	-0.436105	7.26042	2.02032e-09	0.999964	1
5-826536	5	826536	ENSDARG00000089382	zgc:158463	-	-616	upstream	-0.267777	8.22047	1.89131e-09	0.999965	1
10-12271790	10	12271790	ENSDARG00000113923	CR388225.1	+	-61463	upstream	-0.42705	7.29479	1.88856e-09	0.999965	1
10-12271810	10	12271810	ENSDARG00000113923	CR388225.1	+	-61443	upstream	-0.42705	7.29479	1.88856e-09	0.999965	1
10-12271812	10	12271812	ENSDARG00000113923	CR388225.1	+	-61441	upstream	-0.42705	7.29479	1.88856e-09	0.999965	1
10-12271828	10	12271828	ENSDARG00000113923	CR388225.1	+	-61425	upstream	-0.42705	7.29479	1.88856e-09	0.999965	1
2-14678881	2	14678881	ENSDARG00000111709	CR388189.6	+	3086	downstream	0.252001	7.48539	1.88832e-09	0.999965	1
9-20062371	9	20062371	ENSDARG00000093861	BX957345.1	-	-97599	upstream	0.496572	7.16869	1.87445e-09	0.999965	1
15-33790835	15	33790835	ENSDARG00000099206	CR855379.1	+	-16515	upstream	0.23304	7.26579	1.8502e-09	0.999966	1
4-55754800	4	55754800	ENSDARG00000115819	CT583728.24	+	-3303	upstream	-0.318547	7.77259	1.82852e-09	0.999966	1
4-55754814	4	55754814	ENSDARG00000115819	CT583728.24	+	-3289	upstream	-0.318547	7.77609	1.82765e-09	0.999966	1
4-55754830	4	55754830	ENSDARG00000115819	CT583728.24	+	-3273	upstream	-0.318547	7.77609	1.82765e-09	0.999966	1
4-55754843	4	55754843	ENSDARG00000115819	CT583728.24	+	-3260	upstream	-0.318547	7.77609	1.82765e-09	0.999966	1
4-55754844	4	55754844	ENSDARG00000115819	CT583728.24	+	-3259	upstream	-0.318547	7.77609	1.82765e-09	0.999966	1
4-55754858	4	55754858	ENSDARG00000115819	CT583728.24	+	-3245	upstream	-0.318547	7.77609	1.82765e-09	0.999966	1
4-55847318	4	55847318	ENSDARG00000098506	CT583728.2	+	-17577	upstream	-0.420479	7.21545	1.80445e-09	0.999966	1
10-4419556	10	4419556	ENSDARG00000010729	CABZ01073795.1	-	-44366	upstream	0.434643	7.19985	1.80151e-09	0.999966	1
10-4419559	10	4419559	ENSDARG00000010729	CABZ01073795.1	-	-44369	upstream	0.434643	7.19986	1.80129e-09	0.999966	1
16-4257800	16	4257800	ENSDARG00000117664	CU469524.2	-	-15815	upstream	-0.191993	7.51886	1.79914e-09	0.999966	1
10-4419536	10	4419536	ENSDARG00000010729	CABZ01073795.1	-	-44346	upstream	0.434643	7.20499	1.79871e-09	0.999966	1
10-4419538	10	4419538	ENSDARG00000010729	CABZ01073795.1	-	-44348	upstream	0.434643	7.20499	1.79871e-09	0.999966	1
10-4419541	10	4419541	ENSDARG00000010729	CABZ01073795.1	-	-44351	upstream	0.434643	7.20499	1.79871e-09	0.999966	1
10-4419545	10	4419545	ENSDARG00000010729	CABZ01073795.1	-	-44355	upstream	0.434643	7.20499	1.79871e-09	0.999966	1
10-4419548	10	4419548	ENSDARG00000010729	CABZ01073795.1	-	-44358	upstream	0.434643	7.20499	1.79871e-09	0.999966	1
10-4419554	10	4419554	ENSDARG00000010729	CABZ01073795.1	-	-44364	upstream	0.434643	7.20499	1.79871e-09	0.999966	1
10-4419560	10	4419560	ENSDARG00000010729	CABZ01073795.1	-	-44370	upstream	0.434643	7.20499	1.79871e-09	0.999966	1
10-4419570	10	4419570	ENSDARG00000010729	CABZ01073795.1	-	-44380	upstream	0.434643	7.20499	1.79871e-09	0.999966	1
2-37408745	2	37408745	ENSDARG00000094449	BX511231.1	-	412	inside	-0.40051	7.28037	1.75796e-09	0.999967	1
2-37408721	2	37408721	ENSDARG00000094449	BX511231.1	-	436	inside	-0.40051	7.28037	1.75796e-09	0.999967	1
2-37408725	2	37408725	ENSDARG00000094449	BX511231.1	-	432	inside	-0.40051	7.28037	1.75796e-09	0.999967	1
2-37408730	2	37408730	ENSDARG00000094449	BX511231.1	-	427	inside	-0.40051	7.28037	1.75796e-09	0.999967	1
2-37408740	2	37408740	ENSDARG00000094449	BX511231.1	-	417	inside	-0.40051	7.28037	1.75796e-09	0.999967	1
2-37408742	2	37408742	ENSDARG00000094449	BX511231.1	-	415	inside	-0.40051	7.28037	1.75796e-09	0.999967	1
15-11134049	15	11134049	ENSDARG00000097888	BX293559.1	-	-34329	upstream	-0.41652	7.30442	1.73654e-09	0.999967	1
15-11134047	15	11134047	ENSDARG00000097888	BX293559.1	-	-34327	upstream	-0.41652	7.30923	1.73636e-09	0.999967	1
15-11134055	15	11134055	ENSDARG00000097888	BX293559.1	-	-34335	upstream	-0.41652	7.30923	1.73636e-09	0.999967	1
15-11134072	15	11134072	ENSDARG00000097888	BX293559.1	-	-34352	upstream	-0.41652	7.30923	1.73636e-09	0.999967	1
15-11134070	15	11134070	ENSDARG00000097888	BX293559.1	-	-34350	upstream	-0.41652	7.30923	1.73635e-09	0.999967	1
20-8746826	20	8746826	ENSDARG00000091901	CR388209.2	-	88268	downstream	-0.225765	7.08146	1.73114e-09	0.999967	1
20-8746820	20	8746820	ENSDARG00000091901	CR388209.2	-	88274	downstream	-0.225765	7.08146	1.73114e-09	0.999967	1
7-13019294	7	13019294	ENSDARG00000078060	syt7b	+	-20132	upstream	0.38068	7.39776	1.73069e-09	0.999967	1
23-41368701	23	41368701	ENSDARG00000107663	CABZ01056817.1	-	-22843	upstream	0.513846	6.98278	1.72493e-09	0.999967	1
23-41368730	23	41368730	ENSDARG00000107663	CABZ01056817.1	-	-22872	upstream	0.513846	6.98278	1.72493e-09	0.999967	1
23-41368735	23	41368735	ENSDARG00000107663	CABZ01056817.1	-	-22877	upstream	0.513846	6.98278	1.72493e-09	0.999967	1
23-41368672	23	41368672	ENSDARG00000107663	CABZ01056817.1	-	-22814	upstream	0.513846	6.98879	1.72402e-09	0.999967	1
23-41368674	23	41368674	ENSDARG00000107663	CABZ01056817.1	-	-22816	upstream	0.513846	6.98879	1.72402e-09	0.999967	1
23-41368676	23	41368676	ENSDARG00000107663	CABZ01056817.1	-	-22818	upstream	0.513846	6.98879	1.72402e-09	0.999967	1
23-41368682	23	41368682	ENSDARG00000107663	CABZ01056817.1	-	-22824	upstream	0.513846	6.98879	1.72402e-09	0.999967	1
23-41368691	23	41368691	ENSDARG00000107663	CABZ01056817.1	-	-22833	upstream	0.513846	6.98879	1.72402e-09	0.999967	1
23-41368700	23	41368700	ENSDARG00000107663	CABZ01056817.1	-	-22842	upstream	0.513846	6.98879	1.72402e-09	0.999967	1
23-41368715	23	41368715	ENSDARG00000107663	CABZ01056817.1	-	-22857	upstream	0.513846	6.98879	1.72402e-09	0.999967	1
21-25318764	21	25318764	ENSDARG00000105820	or132-1	+	-4567	upstream	-0.420497	7.23565	1.69363e-09	0.999967	1
22-25284623	22	25284623	ENSDARG00000087583	zgc:171717	+	-4737	upstream	0.478538	7.18463	1.67587e-09	0.999967	1
25-8754418	25	8754418	ENSDARG00000063101	man2a2	+	91949	downstream	-0.389362	7.28526	1.67101e-09	0.999967	1
25-8754448	25	8754448	ENSDARG00000063101	man2a2	+	91979	downstream	-0.389362	7.28526	1.67101e-09	0.999967	1
25-8754402	25	8754402	ENSDARG00000063101	man2a2	+	91933	downstream	-0.389362	7.28526	1.67101e-09	0.999967	1
25-8754411	25	8754411	ENSDARG00000063101	man2a2	+	91942	downstream	-0.389362	7.28526	1.67101e-09	0.999967	1
25-8754413	25	8754413	ENSDARG00000063101	man2a2	+	91944	downstream	-0.389362	7.28526	1.67101e-09	0.999967	1
25-8754438	25	8754438	ENSDARG00000063101	man2a2	+	91969	downstream	-0.389362	7.28526	1.67101e-09	0.999967	1
25-8754442	25	8754442	ENSDARG00000063101	man2a2	+	91973	downstream	-0.389362	7.28526	1.67101e-09	0.999967	1
25-8754446	25	8754446	ENSDARG00000063101	man2a2	+	91977	downstream	-0.389362	7.28526	1.67101e-09	0.999967	1
25-8754447	25	8754447	ENSDARG00000063101	man2a2	+	91978	downstream	-0.389362	7.28526	1.67101e-09	0.999967	1
7-55066668	7	55066668	ENSDARG00000117533	nadsyn1	-	-3202	upstream	-0.387749	7.338	1.66227e-09	0.999967	1
7-55066677	7	55066677	ENSDARG00000117533	nadsyn1	-	-3211	upstream	-0.387784	7.34271	1.60866e-09	0.999968	1
9-20062411	9	20062411	ENSDARG00000093861	BX957345.1	-	-97639	upstream	0.459837	7.1687	1.6049e-09	0.999968	1
9-20062378	9	20062378	ENSDARG00000093861	BX957345.1	-	-97606	upstream	0.459837	7.17395	1.60408e-09	0.999968	1
9-20062396	9	20062396	ENSDARG00000093861	BX957345.1	-	-97624	upstream	0.459837	7.17395	1.60408e-09	0.999968	1
9-20062405	9	20062405	ENSDARG00000093861	BX957345.1	-	-97633	upstream	0.459837	7.17395	1.60408e-09	0.999968	1
9-20062412	9	20062412	ENSDARG00000093861	BX957345.1	-	-97640	upstream	0.459837	7.17395	1.60408e-09	0.999968	1
9-20062422	9	20062422	ENSDARG00000093861	BX957345.1	-	-97650	upstream	0.459837	7.17395	1.60408e-09	0.999968	1
9-20062423	9	20062423	ENSDARG00000093861	BX957345.1	-	-97651	upstream	0.459837	7.17395	1.60408e-09	0.999968	1
9-20062429	9	20062429	ENSDARG00000093861	BX957345.1	-	-97657	upstream	0.459837	7.17395	1.60408e-09	0.999968	1
9-20062435	9	20062435	ENSDARG00000093861	BX957345.1	-	-97663	upstream	0.459837	7.17395	1.60408e-09	0.999968	1
9-20062431	9	20062431	ENSDARG00000093861	BX957345.1	-	-97659	upstream	0.459837	7.17395	1.60408e-09	0.999968	1
4-55754875	4	55754875	ENSDARG00000115819	CT583728.24	+	-3228	upstream	-0.302929	7.76913	1.57353e-09	0.999968	1
10-4419558	10	4419558	ENSDARG00000010729	CABZ01073795.1	-	-44368	upstream	0.408528	7.19984	1.55619e-09	0.999969	1
16-15348280	16	15348280	ENSDARG00000036987	has2	-	39179	downstream	-0.343605	7.51053	1.545e-09	0.999969	1
16-15348285	16	15348285	ENSDARG00000036987	has2	-	39174	downstream	-0.343605	7.50633	1.54469e-09	0.999969	1
13-50947330	13	50947330	ENSDARG00000098611	CABZ01083953.1	+	-53729	upstream	-0.389395	7.28056	1.53035e-09	0.999969	1
4-55847324	4	55847324	ENSDARG00000098506	CT583728.2	+	-17571	upstream	-0.383723	7.22056	1.52654e-09	0.999969	1
4-55847327	4	55847327	ENSDARG00000098506	CT583728.2	+	-17568	upstream	-0.383723	7.22056	1.52654e-09	0.999969	1
23-5867523	23	5867523	ENSDARG00000117297	CABZ01026153.1	+	-3983	upstream	0.419625	7.26575	1.51309e-09	0.999969	1
23-5867491	23	5867491	ENSDARG00000117297	CABZ01026153.1	+	-4015	upstream	0.419625	7.26575	1.51309e-09	0.999969	1
23-5867495	23	5867495	ENSDARG00000117297	CABZ01026153.1	+	-4011	upstream	0.419625	7.26575	1.51309e-09	0.999969	1
23-5867500	23	5867500	ENSDARG00000117297	CABZ01026153.1	+	-4006	upstream	0.419625	7.26575	1.51309e-09	0.999969	1
23-5867520	23	5867520	ENSDARG00000117297	CABZ01026153.1	+	-3986	upstream	0.419625	7.26575	1.51309e-09	0.999969	1
11-11825614	11	11825614	ENSDARG00000058663	pimr94	+	-17110	upstream	-0.393482	7.21515	1.4957e-09	0.999969	1
7-13019337	7	13019337	ENSDARG00000078060	syt7b	+	-20089	upstream	0.352551	7.39775	1.48521e-09	0.999969	1
7-13019296	7	13019296	ENSDARG00000078060	syt7b	+	-20130	upstream	0.352551	7.39778	1.485e-09	0.999969	1
7-13019298	7	13019298	ENSDARG00000078060	syt7b	+	-20128	upstream	0.352551	7.40227	1.48224e-09	0.999969	1
7-13019303	7	13019303	ENSDARG00000078060	syt7b	+	-20123	upstream	0.352551	7.40227	1.48224e-09	0.999969	1
7-13019309	7	13019309	ENSDARG00000078060	syt7b	+	-20117	upstream	0.352551	7.40227	1.48224e-09	0.999969	1
7-13019310	7	13019310	ENSDARG00000078060	syt7b	+	-20116	upstream	0.352551	7.40227	1.48224e-09	0.999969	1
7-13019314	7	13019314	ENSDARG00000078060	syt7b	+	-20112	upstream	0.352551	7.40227	1.48224e-09	0.999969	1
7-13019320	7	13019320	ENSDARG00000078060	syt7b	+	-20106	upstream	0.352551	7.40227	1.48224e-09	0.999969	1
7-13019333	7	13019333	ENSDARG00000078060	syt7b	+	-20093	upstream	0.352551	7.40227	1.48224e-09	0.999969	1
7-13019335	7	13019335	ENSDARG00000078060	syt7b	+	-20091	upstream	0.352551	7.40227	1.48224e-09	0.999969	1
7-13019336	7	13019336	ENSDARG00000078060	syt7b	+	-20090	upstream	0.352551	7.40227	1.48224e-09	0.999969	1
7-13019339	7	13019339	ENSDARG00000078060	syt7b	+	-20087	upstream	0.352551	7.40227	1.48224e-09	0.999969	1
4-77560047	4	77560047	ENSDARG00000081218	AL935186.2	-	763	downstream	-0.257265	7.65711	1.47374e-09	0.999969	1
4-77560051	4	77560051	ENSDARG00000081218	AL935186.2	-	759	downstream	-0.252865	7.66459	1.46764e-09	0.999969	1
[truncated: 2,216 more rows]

## Sheet: aa-ab- 28. vs NTC 28
Chr		Locus	feature	external_gene_name	feature_strand	distancetoFeature	insideFeature	logFC	logCPM	LR	PValue	FDR
[truncated: 4,164 more rows]

[truncated: 1 more sheets: NTC 23 vs 28]
